# Supplementary material for: The possibility of prognostic and functional values of the 8q24 and 20q13 chromosomal bands in colorectal cancer
Source: Mol Biol Res Commun. 2026;15(1):3–10. doi: 10.22099/mbrc.2025.54114.2202 (PMC12673626; doi:10.22099/mbrc.2025.54114.2202)
Supplement: Supplementary file 1 — Supplementary Material [file mbrc-15-3-s001.xlsx]

## Sheet: Raw Data
DATE.ADDED.TO.CATALOG	PUBMEDID	FIRST.AUTHOR	DATE	STUDY	DISEASE.TRAIT	INITIAL.SAMPLE.SIZE	REPLICATION.SAMPLE.SIZE	REGION	CHR_ID	CHR_POS	REPORTED.GENE.S.	MAPPED_GENE	UPSTREAM_GENE_ID	DOWNSTREAM_GENE_ID	SNP_GENE_IDS	UPSTREAM_GENE_DISTANCE	DOWNSTREAM_GENE_DISTANCE	STRONGEST.SNP.RISK.ALLELE	SNPS	Gene Type	Gene Name	Maped downe gene	Distance	Type	MERGED	SNP_ID_CURRENT	CONTEXT	INTERGENIC	RISK.ALLELE.FREQUENCY	P.VALUE	PVALUE_MLOG	P.VALUE..TEXT.	OR.or.BETA	X95..CI..TEXT.	PLATFORM..SNPS.PASSING.QC.	CNV	MAPPED_TRAIT	MAPPED_TRAIT_URI	STUDY.ACCESSION	GENOTYPING.TECHNOLOGY
2019-05-28	30510241	Huyghe JR	2018-12-03	Discovery of common and rare genetic risk variants for colorectal cancer.	Colorectal cancer or advanced adenoma	55,105 European ancestry cases, 3,026 East Asian ancestry cases, 65,079 European ancestry controls, 2,268 East Asian ancestry controls		4q31.21	4	144737912	NR	HHIP			ENSG00000164161			rs11727676-C	rs11727676	protein coding,ncRNA	HHIP,LOC124900791	0	0	Synonymous Variant,Intron Variant	0	11727676	synonymous_variant	0	0.0946	3e-08	7.522878745280337		1.09	[1.06-1.12]	Affymetrix, Illumina [16900397] (imputed)	N	colorectal cancer, colorectal adenoma	http://purl.obolibrary.org/obo/MONDO_0005575, http://www.ebi.ac.uk/efo/EFO_0005406	GCST007856	Genome-wide genotyping array
2023-03-10	36539618	Fernandez-Rozadilla C	2022-12-20	Deciphering colorectal cancer genetics through multi-omic analysis of 100,204 cases and 154,587 controls of European and east Asian ancestries.	Colorectal cancer	21,731 European ancestry cases, 47,444 European ancestry controls, 78,473 East Asian ancestry cases, 107,143 East Asian ancestry controls		4q31.21	4	144737912		HHIP			ENSG00000164161			rs11727676-C	rs11727676	protein coding,ncRNA	HHIP,LOC124900791	0	0	Synonymous Variant,Intron Variant	0	11727676	synonymous_variant	0	NR	1e-13	13.0		0.0927	[0.068-0.117] unit increase	Affymetrix, Illumina [22200000] (imputed)	N	colorectal cancer	http://purl.obolibrary.org/obo/MONDO_0005575	GCST90129505	Genome-wide genotyping array
2018-01-15	29228715	Hofer P	2017-10-09	Bayesian and frequentist analysis of an Austrian genome-wide association study of colorectal cancer and advanced adenomas.	Colorectal cancer	978 Austrian ancestry colorectal cancer cases, 636 Austrian ancestry advanced colorectal adenoma cases, 4,294 European ancestry controls		8p23.3	8	1925374	Intergenic	KBTBD11-OT1, ARHGEF10			ENSG00000283239, ENSG00000104728			rs2272613-?	rs2272613	protein coding	ARHGEF10	0	0	Synonymous Variant	0	2272613	synonymous_variant	0	NR	2e-06	5.698970004336019		1.504	[NR]	Affymetrix [492217] (imputed)	N	colorectal cancer	http://purl.obolibrary.org/obo/MONDO_0005575	GCST005150	Genome-wide genotyping array
2024-04-30	38538606	Harris BHL	2024-03-27	New role of fat-free mass in cancer risk linked with genetic predisposition.	Colorectal cancer	4,988 European ancestry cases, 310,272 European ancestry controls		6p12.3	6	46860715		ADGRF5			ENSG00000069122			rs182227253-T	rs182227253	protein coding	ADGRF5	0	0	Synonymous Variant	0	182227253	splice_region_variant	0	NR	9e-07	6.045757490560675		1.66827	[1-2.34] unit increase	Affymetrix [18894319] (imputed)	N	colorectal cancer	http://purl.obolibrary.org/obo/MONDO_0005575	GCST90428118	Genome-wide genotyping array
2024-04-30	38538606	Harris BHL	2024-03-27	New role of fat-free mass in cancer risk linked with genetic predisposition.	Colorectal cancer	4,988 European ancestry cases, 310,272 European ancestry controls		2q24.3	2	167246636		XIRP2			ENSG00000163092			rs541451171-T	rs541451171	protein coding	XIRP2	0	0	Synonymous Variant	0	541451171	synonymous_variant	0	NR	2e-06	5.698970004336019		1.21119	[0.71-1.71] unit increase	Affymetrix [18894319] (imputed)	N	colorectal cancer	http://purl.obolibrary.org/obo/MONDO_0005575	GCST90428118	Genome-wide genotyping array
2019-06-27	31089142	Law PJ	2019-05-14	Association analyses identify 31 new risk loci for colorectal cancer susceptibility.	Colorectal cancer	31,197 European ancestry cases, 61,770 European ancestry controls		19q13.33	19	48715345	NR	MAMSTR			ENSG00000176909			rs12979278-T	rs12979278	protein coding	MAMSTR	0	0	Synonymous Variant	0	12979278	synonymous_variant	0	0.53	6e-10	9.221848749616356		1.07	[1.05-1.09]	Affymetrix, Illumina [> 10000000] (imputed)	N	colorectal cancer	http://purl.obolibrary.org/obo/MONDO_0005575	GCST007992	Genome-wide genotyping array
2023-03-10	36539618	Fernandez-Rozadilla C	2022-12-20	Deciphering colorectal cancer genetics through multi-omic analysis of 100,204 cases and 154,587 controls of European and east Asian ancestries.	Colorectal cancer	21,731 European ancestry cases, 47,444 European ancestry controls, 78,473 East Asian ancestry cases, 107,143 East Asian ancestry controls		19q13.33	19	48715345		MAMSTR			ENSG00000176909			rs12979278-T	rs12979278	protein coding	MAMSTR	0	0	Synonymous Variant	0	12979278	synonymous_variant	0	NR	8e-07	6.096910013008056		0.0361	[0.022-0.05] unit increase	Affymetrix, Illumina [22200000] (imputed)	N	colorectal cancer	http://purl.obolibrary.org/obo/MONDO_0005575	GCST90129505	Genome-wide genotyping array
2019-05-28	30510241	Huyghe JR	2018-12-03	Discovery of common and rare genetic risk variants for colorectal cancer.	Colorectal cancer or advanced adenoma	55,105 European ancestry cases, 3,026 East Asian ancestry cases, 65,079 European ancestry controls, 2,268 East Asian ancestry controls		17q25.3	17	82436680	RAB40B, METRLN, HEXDC	HEXD			ENSG00000169660			rs373585858-A	rs373585858	protein coding	HEXD	0	0	Synonymous Variant	0	373585858	synonymous_variant	0	0.0016	7e-06	5.154901959985743		2.0	[1.48-2.70]	Affymetrix, Illumina [16900397] (imputed)	N	colorectal cancer, colorectal adenoma	http://purl.obolibrary.org/obo/MONDO_0005575, http://www.ebi.ac.uk/efo/EFO_0005406	GCST007856	Genome-wide genotyping array
2023-03-10	36539618	Fernandez-Rozadilla C	2022-12-20	Deciphering colorectal cancer genetics through multi-omic analysis of 100,204 cases and 154,587 controls of European and east Asian ancestries.	Colorectal cancer	21,731 European ancestry cases, 47,444 European ancestry controls, 78,473 East Asian ancestry cases, 107,143 East Asian ancestry controls		15q26.1	15	90642059		CRTC3, CRTC3-AS1			ENSG00000140577, ENSG00000259736			rs71407320-T	rs71407320	protein coding	CRTC3	0	0	Synonymous Variant	0	71407320	synonymous_variant	0	NR	4e-08	7.3979400086720375		0.0729	[0.047-0.099] unit increase	Affymetrix, Illumina [22200000] (imputed)	N	colorectal cancer	http://purl.obolibrary.org/obo/MONDO_0005575	GCST90129505	Genome-wide genotyping array
2024-04-30	38538606	Harris BHL	2024-03-27	New role of fat-free mass in cancer risk linked with genetic predisposition.	Colorectal cancer	4,988 European ancestry cases, 310,272 European ancestry controls		7p12.3	7	47908078								chr7:47908078-A	chr7:47908078	protein coding	PKD1L1	0	0	Stop Gained	0			1	NR	2e-10	9.698970004336019		1.63354	[1.13-2.14] unit increase	Affymetrix [18894319] (imputed)	N	colorectal cancer	http://purl.obolibrary.org/obo/MONDO_0005575	GCST90428118	Genome-wide genotyping array
2021-10-19	34290314	Brandes N	2021-07-21	Genetic association studies of alterations in protein function expose recessive effects on cancer predisposition.	Colorectal cancer	3,351 White British ancestry cases, 271,479 White British ancestry controls		17q22	17	56991158		SCPEP1			ENSG00000121064			rs199511438-?	rs199511438	protein coding	SCPEP1	0	0	Stop Gained	0	199511438	stop_gained	0	NR	1e-05	5.0		18.059	[16.78-19.34]	NR [675173]	N	colorectal cancer	http://purl.obolibrary.org/obo/MONDO_0005575	GCST90027054	Genome-wide genotyping array
2017-02-03	27197191	Fehringer G	2016-04-20	Cross-Cancer Genome-Wide Analysis of Lung, Ovary, Breast, Prostate, and Colorectal Cancer Reveals Novel Pleiotropic Associations.	Cancer	5,020 European ancestry lung cancer cases, 3,718 European ancestry lung adenocarcinoma cases, 3,422 European ancestry lung squamous cell carcinoma cases, 15,414 European ancestry colorectal cancer cases, 10,809 European ancestry breast cancer cases, 4,939 European ancestry estrogen receptor negative breast cancer cases, 1,098 European ancestry ovarian cancer cases, 2,556 European ancestry serous …		13q13.1	13	32398489	BRCA2	BRCA2			ENSG00000139618			rs11571833-T	rs11571833	protein coding	BRCA2	0	0	Stop Gained	0	11571833	stop_gained	0	NR	8e-12	11.096910013008056		1.6	[NR]	Affymetrix, Illumina [9916564] (imputed)	N	lung carcinoma, estrogen-receptor negative breast cancer, ovarian endometrioid carcinoma, colorectal cancer, prostate carcinoma, ovarian serous carcinoma, breast carcinoma, ovarian carcinoma, lung adenocarcinoma, squamous cell lung carcinoma	http://www.ebi.ac.uk/efo/EFO_0001071, http://www.ebi.ac.uk/efo/EFO_1000650, http://www.ebi.ac.uk/efo/EFO_1001515, http://purl.obolibrary.org/obo/MONDO_0005575, http://www.ebi.ac.uk/efo/EFO_0001663, http://www.ebi.ac.uk/efo/EFO_1001516, http://www.ebi.ac.uk/efo/EFO_0000305, http://www.ebi.ac.uk/efo/EFO_0001075, http://www.ebi.ac.uk/efo/EFO_0000571, http://www.ebi.ac.uk/efo/EFO_0000708	GCST003587	Genome-wide genotyping array
2017-03-24	26965516	Zeng C	2016-03-08	Identification of Susceptibility Loci and Genes for Colorectal Cancer Risk.	Colorectal cancer	4,508 East Asian ancestry cases, 16,588 East Asian ancestry controls	11,044 East Asian ancestry cases, 18,036 East Asian ancestry controls	12p13.31	12	6872998	SPSB2	SPSB2			ENSG00000111671			rs11064437-C	rs11064437	protein coding	SPSB2	0	0	Splice Acceptor Variant	0	11064437	splice_acceptor_variant	0	0.75	4e-11	10.397940008672037		1.12	[1.08-1.16]	Affymetrix, Illumina [~ 4000000] (imputed)	N	colorectal cancer	http://purl.obolibrary.org/obo/MONDO_0005575	GCST003799	Genome-wide genotyping array
2012-07-17	22634755	Dunlop MG	2012-05-27	Common variation near CDKN1A, POLD3 and SHROOM2 influences colorectal cancer risk.	Colorectal cancer	8,323 European ancestry cases, 9,457 European ancestry controls	19,513 European ancestry cases, 17,657 European ancestry controls, 1,583 Japanese ancestry cases, 1,898 Japanese ancestry controls	Xp22.2	X	9783434	SHROOM2	GPR143			ENSG00000101850			rs5934683-?	rs5934683	0	0	SHROOM2	2995	None	0	5934683	intron_variant	0	NR	7e-10	9.154901959985743		1.07	[1.04-1.10]	Illumina [NR] (imputed)	N	colorectal cancer	http://purl.obolibrary.org/obo/MONDO_0005575	GCST001544	Genome-wide genotyping array
2020-04-17	31826910	Lu Y	2019-12-11	Identification of novel loci and new risk variant in known loci for colorectal cancer risk in East Asians.	Colorectal cancer	23,572 East Asian ancestry cases, 48,700 East Asian ancestry controls	58,131 European ancestry cases, 67,347 European ancestry controls	9q34.3	9	135798543		KCNT1 - CAMSAP1	ENSG00000107147	ENSG00000130559		3035	9944	rs74995296-C	rs74995296	0	0	SOHLH1	96431	None	0	74995296	regulatory_region_variant	1	0.6759	8e-06	5.096910013008056	(East Asian)	1.08	[1.04-1.12]	Affymetrix, Illumina [up to 47000000] (imputed)	N	colorectal cancer	http://purl.obolibrary.org/obo/MONDO_0005575	GCST009869	Genome-wide genotyping array
2022-09-30	34391895	Kanai M	2021-08-12	Large-Scale Prospective Genome-Wide Association Study of Oxaliplatin in Stage II/III Colon Cancer and Neuropathy.	Time to colon cancer recurrence	1,364 Japanese ancestry individuals		9q34.3	9	137190934		SSNA1 - TPRN	ENSG00000176101	ENSG00000176058		564	683	rs66855886-C	rs66855886	0	0	ANAPC2	2374	None	0	66855886	regulatory_region_variant	1	NR	6e-06	5.221848749616356		2.111	[1.529-2.914]	Illumina [6412903] (imputed)	N	disease recurrence, colon carcinoma	http://www.ebi.ac.uk/efo/EFO_0004952, http://www.ebi.ac.uk/efo/EFO_1001950	GCST90060090	Genome-wide genotyping array
2021-10-19	34290314	Brandes N	2021-07-21	Genetic association studies of alterations in protein function expose recessive effects on cancer predisposition.	Colorectal cancer	3,351 White British ancestry cases, 271,479 White British ancestry controls		9q34.3	9	135932411		CAMSAP1-DT - UBAC1	ENSG00000238058	ENSG00000130560		16285	558	rs117146485-?	rs117146485	0	0	CAMSAP1	24865	None	0	117146485	intergenic_variant	1	NR	1e-06	6.0		1.62541	[1.43-1.82]	NR [675173]	N	colorectal cancer	http://purl.obolibrary.org/obo/MONDO_0005575	GCST90027054	Genome-wide genotyping array
2022-09-30	34391895	Kanai M	2021-08-12	Large-Scale Prospective Genome-Wide Association Study of Oxaliplatin in Stage II/III Colon Cancer and Neuropathy.	Time to colon cancer recurrence	1,364 Japanese ancestry individuals		9q34.3	9	137203427		TPRN			ENSG00000176058			rs111372889-T	rs111372889	0	0	NDOR1	2273	None	0	111372889	intron_variant	0	NR	9e-06	5.045757490560675		2.794	[1.775-4.396]	Illumina [6412903] (imputed)	N	disease recurrence, colon carcinoma	http://www.ebi.ac.uk/efo/EFO_0004952, http://www.ebi.ac.uk/efo/EFO_1001950	GCST90060090	Genome-wide genotyping array
2018-10-17	29942513	Penney ME	2018-06-13	Associations of single nucleotide polymorphisms with mucinous colorectal cancer: genome-wide common variant and gene-based rare variant analyses.	Mucinous adenocarcinoma in colorectal cancer	57 European ancestry cases, 448 European ancestry controls		9q34.11	9	129161670	Intergenic	PTPA - IER5L	ENSG00000119383	ENSG00000188483		12724	13882	rs4837345-T	rs4837345	0	0	CRAT	50877	None	0	4837345	intron_variant	1	NR	4e-06	5.3979400086720375	(univariable, recessive)	4.72	[2.40-9.05]	Illumina [729373]	N	colorectal mucinous adenocarcinoma	http://www.ebi.ac.uk/efo/EFO_0009361	GCST006411	Genome-wide genotyping array
2018-10-17	29942513	Penney ME	2018-06-13	Associations of single nucleotide polymorphisms with mucinous colorectal cancer: genome-wide common variant and gene-based rare variant analyses.	Mucinous adenocarcinoma in colorectal cancer	57 European ancestry cases, 448 European ancestry controls		9q34.11	9	129168215	Intergenic	PTPA - IER5L	ENSG00000119383	ENSG00000188483		19269	7337	rs10819474-C	rs10819474	0	0	CRAT	57422	None	0	10819474	intron_variant	1	NR	4e-06	5.3979400086720375	(univariable, recessive)	4.72	[2.40-9.05]	Illumina [729373]	N	colorectal mucinous adenocarcinoma	http://www.ebi.ac.uk/efo/EFO_0009361	GCST006411	Genome-wide genotyping array
2018-01-15	29228715	Hofer P	2017-10-09	Bayesian and frequentist analysis of an Austrian genome-wide association study of colorectal cancer and advanced adenomas.	Colorectal cancer	978 Austrian ancestry cases, 4,294 European ancestry controls		9q33.1	9	115006400	Intergenic	DELEC1			ENSG00000173077			rs4979489-?	rs4979489	0	0	TNFSF8	75805	None	0	4979489	intron_variant	0	NR	9e-06	5.045757490560675		1.3310263	[NR]	Affymetrix [492217] (imputed)	N	colorectal cancer	http://purl.obolibrary.org/obo/MONDO_0005575	GCST005149	Genome-wide genotyping array
2018-01-15	29228715	Hofer P	2017-10-09	Bayesian and frequentist analysis of an Austrian genome-wide association study of colorectal cancer and advanced adenomas.	Colorectal cancer	978 Austrian ancestry colorectal cancer cases, 636 Austrian ancestry advanced colorectal adenoma cases, 4,294 European ancestry controls		9q31.1	9	101460426	Intergenic	ALDOB - TMEM246-AS1	ENSG00000136872	ENSG00000225376		10762	7923	rs10989517-?	rs10989517	0	0	ALDOB	24652	None	0	10989517	intergenic_variant	1	NR	8e-06	5.096910013008056		1.494	[NR]	Affymetrix [492217] (imputed)	N	colorectal cancer	http://purl.obolibrary.org/obo/MONDO_0005575	GCST005150	Genome-wide genotyping array
2016-01-30	25866641	Xu W	2015-03-19	A genome wide association study on Newfoundland colorectal cancer patients' survival outcomes.	Survival in microsatellite instability low/stable colorectal cancer	431 European ancestry cases		9q22.33	9	98882256	intergenic	GALNT12 - NME2P3	ENSG00000119514	ENSG00000229338		32175	8334	rs1407508-?	rs1407508	0	0	COL15A1	61651	None	0	1407508	regulatory_region_variant	1	NR	9e-07	6.045757490560675	(disease-free survival)	2.53	[1.75-3.66]	Illumina [729737]	N	disease free survival, microsatellite instability measurement, colorectal cancer	http://www.ebi.ac.uk/efo/EFO_0000409, http://www.ebi.ac.uk/efo/EFO_0007054, http://purl.obolibrary.org/obo/MONDO_0005575	GCST002820	Genome-wide genotyping array
2016-10-06	26621817	Cheng TH	2015-12-01	Meta-analysis of genome-wide association studies identifies common susceptibility polymorphisms for colorectal and endometrial cancer near SH2B3 and TSHZ1.	Colorectal or endometrial cancer	5,725 European ancestry colorectal carcinoma cases, 2,212 European ancestry endometrial carcinoma cases, 13,396 European ancestry controls		9q22.32	9	94720876	FBP1	FBP1 - AOPEP	ENSG00000165140	ENSG00000148120		80627	5728	rs112541862-A	rs112541862	0	0	AOPEP	5823	None	0	112541862	regulatory_region_variant	1	0.962	4e-06	5.3979400086720375	(opposite direction)	1.3	[1.16-1.45]	Illumina [up to 6000000] (imputed)	N	colorectal cancer, endometrial neoplasm	http://purl.obolibrary.org/obo/MONDO_0005575, http://www.ebi.ac.uk/efo/EFO_0004230	GCST003209	Genome-wide genotyping array
2016-01-30	25866641	Xu W	2015-03-19	A genome wide association study on Newfoundland colorectal cancer patients' survival outcomes.	Survival in rectal cancer	171 European ancestry cases		9q21.31	9	79445613	intergenic	CHCHD2P9 - LNCARSR	ENSG00000186940	ENSG00000233086		53854	60191	rs11138220-?	rs11138220	0	0	TLE4	126352	None	0	11138220	intergenic_variant	1	NR	8e-06	5.096910013008056	(disease-free survival)	2.76	[1.77-4.31]	Illumina [729737]	N	disease free survival, rectum cancer	http://www.ebi.ac.uk/efo/EFO_0000409, http://www.ebi.ac.uk/efo/EFO_1000657	GCST002821	Genome-wide genotyping array
2018-01-15	29228715	Hofer P	2017-10-09	Bayesian and frequentist analysis of an Austrian genome-wide association study of colorectal cancer and advanced adenomas.	Colorectal cancer	978 Austrian ancestry cases, 855 Austrian ancestry controls		9p24.2	9	3761909	Intergenic	RFX3-DT - GLIS3	ENSG00000232104	ENSG00000107249		70095	62218	rs954980-?	rs954980	0	0	RFX3	235908	None	0	954980	intergenic_variant	1	NR	5e-06	5.301029995663981		1.3933399	[NR]	Affymetrix [492217] (imputed)	N	colorectal cancer	http://purl.obolibrary.org/obo/MONDO_0005575	GCST005152	Genome-wide genotyping array
2018-01-15	29228715	Hofer P	2017-10-09	Bayesian and frequentist analysis of an Austrian genome-wide association study of colorectal cancer and advanced adenomas.	Colorectal cancer	978 Austrian ancestry colorectal cancer cases, 636 Austrian ancestry advanced colorectal adenoma cases, 4,294 European ancestry controls		9p24.1	9	6033278	Intergenic	RANBP6 - GTF3AP1	ENSG00000137040	ENSG00000237274		17653	162656	rs12378118-?	rs12378118	0	0	RANBP6	17654	None	0	12378118	intergenic_variant	1	NR	8e-06	5.096910013008056		1.3142331	[NR]	Affymetrix [492217] (imputed)	N	colorectal cancer	http://purl.obolibrary.org/obo/MONDO_0005575	GCST005150	Genome-wide genotyping array
2016-01-30	25866641	Xu W	2015-03-19	A genome wide association study on Newfoundland colorectal cancer patients' survival outcomes.	Survival in microsatellite instability low/stable colorectal cancer	431 European ancestry cases		9p23	9	13704540	intergenic	LINC01235 - LINC00583	ENSG00000270547	ENSG00000205636		216415	223431	rs1998584-?	rs1998584	0	0	MPDZ	424848	None	0	1998584	intron_variant	1	NR	2e-06	5.698970004336019	(overall survival)	1.76	[1.39-2.22]	Illumina [729737]	N	microsatellite instability measurement, colorectal cancer, overall survival	http://www.ebi.ac.uk/efo/EFO_0007054, http://purl.obolibrary.org/obo/MONDO_0005575, http://www.ebi.ac.uk/efo/EFO_0000638	GCST002820	Genome-wide genotyping array
2020-11-13	32887889	Rashkin SR	2020-09-04	Pan-cancer study detects genetic risk variants and shared genetic basis in two large cohorts.	Rectal cancer	2,091 European ancestry cases, 410,350 European ancestry controls		9p21.3	9	23455766		LINC01239 - SUMO2P2	ENSG00000234840	ENSG00000227607		631553	176340	rs145503185-C	rs145503185	0	0	CDKN2B	1446453	None	0	145503185	intergenic_variant	1	0.01279	4e-08	7.3979400086720375		1.8050541	NR	Affymetrix [7846216] (imputed)	N	rectum cancer	http://www.ebi.ac.uk/efo/EFO_1000657	GCST90011810	Genome-wide genotyping array
2017-02-03	27197191	Fehringer G	2016-04-20	Cross-Cancer Genome-Wide Analysis of Lung, Ovary, Breast, Prostate, and Colorectal Cancer Reveals Novel Pleiotropic Associations.	Cancer	5,020 European ancestry lung cancer cases, 3,718 European ancestry lung adenocarcinoma cases, 3,422 European ancestry lung squamous cell carcinoma cases, 15,414 European ancestry colorectal cancer cases, 10,809 European ancestry breast cancer cases, 4,939 European ancestry estrogen receptor negative breast cancer cases, 1,098 European ancestry ovarian cancer cases, 2,556 European ancestry serous …		9p21.3	9	21951903	Intergenic	MTAP - CDKN2A-DT	ENSG00000099810	ENSG00000224854		14252	15026	rs12349081-A	rs12349081	0	0	IFNE	469590	None	0	12349081	intron_variant	1	NR	6e-06	5.221848749616356		1.1	[NR]	Affymetrix, Illumina [9916564] (imputed)	N	lung carcinoma, estrogen-receptor negative breast cancer, ovarian endometrioid carcinoma, colorectal cancer, prostate carcinoma, ovarian serous carcinoma, breast carcinoma, ovarian carcinoma, lung adenocarcinoma, squamous cell lung carcinoma	http://www.ebi.ac.uk/efo/EFO_0001071, http://www.ebi.ac.uk/efo/EFO_1000650, http://www.ebi.ac.uk/efo/EFO_1001515, http://purl.obolibrary.org/obo/MONDO_0005575, http://www.ebi.ac.uk/efo/EFO_0001663, http://www.ebi.ac.uk/efo/EFO_1001516, http://www.ebi.ac.uk/efo/EFO_0000305, http://www.ebi.ac.uk/efo/EFO_0001075, http://www.ebi.ac.uk/efo/EFO_0000571, http://www.ebi.ac.uk/efo/EFO_0000708	GCST003587	Genome-wide genotyping array
2024-05-20	38664626	Schmit SL	2024-04-25	Germline genetic regulation of the colorectal tumor immune microenvironment.	T-cell receptor abundance in colorectal cancer	2,395 individuals	256 European ancestry individuals	9p13.3	9	35978635		YBX1P10 - OR13C6P	ENSG00000213866	ENSG00000179443		6317	12701	rs7874748-T	rs7874748	0	0	OR2S2	20481	None	0	7874748	intron_variant	1	0.33	2e-06	5.698970004336019		1.15	[1.09-1.22]	Affymetrix, Illumina [14548716] (imputed)	N	lymphocyte measurement	http://www.ebi.ac.uk/efo/EFO_0803546	GCST90301397	Genome-wide genotyping array
2024-04-30	38538606	Harris BHL	2024-03-27	New role of fat-free mass in cancer risk linked with genetic predisposition.	Colorectal cancer	4,988 European ancestry cases, 310,272 European ancestry controls		9p13.2	9	36686650		MELK - MIR4475	ENSG00000165304	ENSG00000266255		8967	136889	rs554202656-G	rs554202656	0	0	RNF38	198981	None	0	554202656	intergenic_variant	1	NR	2e-06	5.698970004336019		2.01302	[1.19-2.84] unit increase	Affymetrix [18894319] (imputed)	N	colorectal cancer	http://purl.obolibrary.org/obo/MONDO_0005575	GCST90428118	Genome-wide genotyping array
2024-04-30	38538606	Harris BHL	2024-03-27	New role of fat-free mass in cancer risk linked with genetic predisposition.	Colorectal cancer	4,988 European ancestry cases, 310,272 European ancestry controls		8q24.23	8	136156884		LINC02055			ENSG00000254101			rs187265754-G	rs187265754	0	0	ST3GAL1	2584997	None	0	187265754	intron_variant	0	NR	7e-07	6.154901959985743		0.520754	[0.31-0.73] unit increase	Affymetrix [18894319] (imputed)	N	colorectal cancer	http://purl.obolibrary.org/obo/MONDO_0005575	GCST90428118	Genome-wide genotyping array
2021-06-24	34062886	Nazarian A	2021-05-01	Genome-Wide Analysis of Sex Disparities in the Genetic Architecture of Lung and Colorectal Cancers.	Colorectal cancer	211 European ancestry female cases, 186 European ancestry male cases, 8,382 European ancestry female controls, 6,312 European ancestry male controls		8q24.23	8	135843271	KHDRBS3	RNU1-35P - LINC02055	ENSG00000199652	ENSG00000254101		100776	16098	rs118174020-C	rs118174020	0	0	ZFAT	1010932	None	0	118174020	intergenic_variant	1	0.949	1e-06	6.0	(Female)	0.357	[0.24-0.48]	NR [up to 1668415] (imputed)	N	colorectal cancer	http://purl.obolibrary.org/obo/MONDO_0005575	GCST011973	Genome-wide genotyping array
2021-10-19	34290314	Brandes N	2021-07-21	Genetic association studies of alterations in protein function expose recessive effects on cancer predisposition.	Colorectal cancer	3,351 White British ancestry cases, 271,479 White British ancestry controls		8q24.22	8	130627732		ASAP1 - ADCY8	ENSG00000153317	ENSG00000155897		184058	152569	rs62517797-?	rs62517797	0	0	ASAP1	184058	None	0	62517797	intron_variant	1	NR	9e-06	5.045757490560675		1.16722	[1.1-1.24]	NR [675173]	N	colorectal cancer	http://purl.obolibrary.org/obo/MONDO_0005575	GCST90027054	Genome-wide genotyping array
2024-04-30	38538606	Harris BHL	2024-03-27	New role of fat-free mass in cancer risk linked with genetic predisposition.	Colorectal cancer	4,988 European ancestry cases, 310,272 European ancestry controls		8q24.22	8	130627732		ASAP1 - ADCY8	ENSG00000153317	ENSG00000155897		184058	152569	rs62517797-T	rs62517797	0	0	ASAP1	184058	None	0	62517797	intron_variant	1	NR	2e-06	5.698970004336019		0.135728	[0.079-0.192] unit increase	Affymetrix [18894319] (imputed)	N	colorectal cancer	http://purl.obolibrary.org/obo/MONDO_0005575	GCST90428118	Genome-wide genotyping array
2023-03-10	36539618	Fernandez-Rozadilla C	2022-12-20	Deciphering colorectal cancer genetics through multi-omic analysis of 100,204 cases and 154,587 controls of European and east Asian ancestries.	Colorectal cancer	21,731 European ancestry cases, 47,444 European ancestry controls, 78,473 East Asian ancestry cases, 107,143 East Asian ancestry controls		8q24.21	8	127569333		CASC8 - CASC11	ENSG00000246228	ENSG00000249375		87194	117010	rs4733767-A	rs4733767	0	0	MYC	166101	None	0	4733767	regulatory_region_variant	1	NR	4e-12	11.397940008672037		0.0504	[0.036-0.065] unit decrease	Affymetrix, Illumina [22200000] (imputed)	N	colorectal cancer	http://purl.obolibrary.org/obo/MONDO_0005575	GCST90129505	Genome-wide genotyping array
2019-05-28	30510241	Huyghe JR	2018-12-03	Discovery of common and rare genetic risk variants for colorectal cancer.	Colorectal cancer or advanced adenoma	55,105 European ancestry cases, 3,026 East Asian ancestry cases, 65,079 European ancestry controls, 2,268 East Asian ancestry controls		8q24.21	8	127559610	MYC	CASC8 - CASC11	ENSG00000246228	ENSG00000249375		77471	126733	rs4313119-G	rs4313119	0	0	MYC	175824	None	0	4313119	intergenic_variant	1	0.7486	1e-09	9.0		1.06	[1.04-1.08]	Affymetrix, Illumina [16900397] (imputed)	N	colorectal cancer, colorectal adenoma	http://purl.obolibrary.org/obo/MONDO_0005575, http://www.ebi.ac.uk/efo/EFO_0005406	GCST007856	Genome-wide genotyping array
2013-02-19	23266556	Peters U	2012-12-21	Identification of Genetic Susceptibility Loci for Colorectal Tumors in a Genome-Wide Meta-analysis.	Colorectal cancer	12,696 European ancestry colorectal tumor cases, 15,113 European ancestry controls	958 European ancestry colorectal tumor cases, 909 European ancestry controls, up to 2,098 East Asian ancestry colorectal tumor cases, up to 5,749 East Asian ancestry controls	8q24.21	8	129807793	intergenic	GSDMC - CYRIB	ENSG00000147697	ENSG00000153310		21169	31800	rs2128382-?	rs2128382	0	0	GSDMC	21169	None	0	2128382	regulatory_region_variant	1	0.82	8e-06	5.096910013008056		1.11	[1.06-1.16]	Affymetrix, Illumina [2708280] (imputed)	N	colorectal cancer	http://purl.obolibrary.org/obo/MONDO_0005575	GCST001787	Genome-wide genotyping array
2018-01-15	29228715	Hofer P	2017-10-09	Bayesian and frequentist analysis of an Austrian genome-wide association study of colorectal cancer and advanced adenomas.	Colorectal cancer	978 Austrian ancestry colorectal cancer cases, 636 Austrian ancestry advanced colorectal adenoma cases, , 855 Austrian ancestry controls		8q24.21	8	128126960	Intergenic	PVT1			ENSG00000249859			rs17382698-?	rs17382698	0	0	LRATD2	1568482	None	0	17382698	intron_variant	0	NR	9e-06	5.045757490560675		1.522	[NR]	Affymetrix [492217] (imputed)	N	colorectal cancer	http://purl.obolibrary.org/obo/MONDO_0005575	GCST005148	Genome-wide genotyping array
2022-12-16	35512400	Tian Y	2022-05-05	Genome-Wide Interaction Analysis of Genetic Variants with Menopausal Hormone Therapy for Colorectal Cancer Risk.	Colorectal cancer x menopausal hormone therapy interaction (2df test)	11,519 European ancestry cases, 16,967 European ancestry controls		8q24.21	8	128324884		RN7SKP226 - LINC00824	ENSG00000201782	ENSG00000254275		104081	80385	rs139059357-?	rs139059357	0	0	LRATD2	1766406	None	0	139059357	intron_variant	1	NR	4e-06	5.3979400086720375				NR [NR] (imputed)	N	colorectal cancer, hormone replacement therapy	http://purl.obolibrary.org/obo/MONDO_0005575, http://www.ebi.ac.uk/efo/EFO_0003961	GCST90243994	Genome-wide genotyping array
2014-11-29	24836286	Zhang B	2014-05-18	Large-scale genetic study in East Asians identifies six new loci associated with colorectal cancer risk.	Colorectal cancer	2,098 East Asian ancestry cases, 6,172 East Asian ancestry controls	12,865 East Asian ancestry cases, 25,773 East Asian ancestry controls, up to 16,984 European ancestry cases, up to 18,262 European ancestry controls	8q23.3	8	116635549	NR	LINC00536 - EIF3H	ENSG00000249917	ENSG00000147677		310487	6581	rs6469656-A	rs6469656	0	0	UTP23	130975	None	0	6469656	regulatory_region_variant	1	0.65	5e-08	7.301029995663981	(East Asian)	1.09	[1.06-1.13]	Affymetrix, Illumina [2400000] (imputed)	N	colorectal cancer	http://purl.obolibrary.org/obo/MONDO_0005575	GCST002454	Genome-wide genotyping array
2017-03-24	26965516	Zeng C	2016-03-08	Identification of Susceptibility Loci and Genes for Colorectal Cancer Risk.	Colorectal cancer	4,508 East Asian ancestry cases, 16,588 East Asian ancestry controls	11,044 East Asian ancestry cases, 18,036 East Asian ancestry controls	8q23.3	8	116635549	EIF3H	LINC00536 - EIF3H	ENSG00000249917	ENSG00000147677		310487	6581	rs6469656-A	rs6469656	0	0	UTP23	130975	None	0	6469656	regulatory_region_variant	1	0.67	2e-12	11.698970004336019		1.11	[1.08-1.14]	Affymetrix, Illumina [~ 4000000] (imputed)	N	colorectal cancer	http://purl.obolibrary.org/obo/MONDO_0005575	GCST003799	Genome-wide genotyping array
2019-04-09	30529582	Lu Y	2018-12-06	Large-scale Genome-wide Association Study of East Asians Identifies Loci Associated With Risk for Colorectal Cancer.	Colorectal cancer	22,775 East Asian ancestry cases, 47,731 East Asian ancestry controls		8q23.3	8	116635549	EIF3H	LINC00536 - EIF3H	ENSG00000249917	ENSG00000147677		310487	6581	rs6469656-A	rs6469656	0	0	UTP23	130975	None	0	6469656	regulatory_region_variant	1	0.65	2e-10	9.698970004336019		1.09	[1.06-1.12]	Affymetrix, Illumina [up to 10700000] (imputed)	N	colorectal cancer	http://purl.obolibrary.org/obo/MONDO_0005575	GCST007552	Genome-wide genotyping array, Exome genotyping array
2020-04-17	31826910	Lu Y	2019-12-11	Identification of novel loci and new risk variant in known loci for colorectal cancer risk in East Asians.	Colorectal cancer	23,572 East Asian ancestry cases, 48,700 East Asian ancestry controls	58,131 European ancestry cases, 67,347 European ancestry controls	8q23.3	8	116620726		LINC00536 - EIF3H	ENSG00000249917	ENSG00000147677		295664	21404	rs6469654-C	rs6469654	0	0	UTP23	145798	None	0	6469654	intergenic_variant	1	0.5	2e-17	16.69897000433602	(East Asian)	1.12	[1.09-1.15]	Affymetrix, Illumina [up to 47000000] (imputed)	N	colorectal cancer	http://purl.obolibrary.org/obo/MONDO_0005575	GCST009869	Genome-wide genotyping array
2019-05-28	30510241	Huyghe JR	2018-12-03	Discovery of common and rare genetic risk variants for colorectal cancer.	Colorectal cancer or advanced adenoma	55,105 European ancestry cases, 3,026 East Asian ancestry cases, 65,079 European ancestry controls, 2,268 East Asian ancestry controls		8q23.3	8	116620726	EIF3H	LINC00536 - EIF3H	ENSG00000249917	ENSG00000147677		295664	21404	rs6469654-C	rs6469654	0	0	UTP23	145798	None	0	6469654	intergenic_variant	1	0.7712	4e-08	7.3979400086720375	(conditioned on lead SNPs in LD)	1.07	[1.04-1.10]	Affymetrix, Illumina [16900397] (imputed)	N	colorectal cancer, colorectal adenoma	http://purl.obolibrary.org/obo/MONDO_0005575, http://www.ebi.ac.uk/efo/EFO_0005406	GCST007856	Genome-wide genotyping array
2019-05-28	30510241	Huyghe JR	2018-12-03	Discovery of common and rare genetic risk variants for colorectal cancer.	Colorectal cancer or advanced adenoma	55,105 European ancestry cases, 3,026 East Asian ancestry cases, 65,079 European ancestry controls, 2,268 East Asian ancestry controls		8q23.3	8	116617172	EIF3H	LINC00536 - EIF3H	ENSG00000249917	ENSG00000147677		292110	24958	rs3133285-G	rs3133285	0	0	UTP23	149352	None	0	3133285	intergenic_variant	1	0.8209	6e-10	9.221848749616356		1.07	[1.05-1.10]	Affymetrix, Illumina [16900397] (imputed)	N	colorectal cancer, colorectal adenoma	http://purl.obolibrary.org/obo/MONDO_0005575, http://www.ebi.ac.uk/efo/EFO_0005406	GCST007856	Genome-wide genotyping array
2024-04-30	38538606	Harris BHL	2024-03-27	New role of fat-free mass in cancer risk linked with genetic predisposition.	Colorectal cancer	4,988 European ancestry cases, 310,272 European ancestry controls		8q23.3	8	116587360		LINC00536 - EIF3H	ENSG00000249917	ENSG00000147677		262298	54770	rs2317214-A	rs2317214	0	0	UTP23	179164	None	0	2317214	intergenic_variant	1	NR	3e-09	8.522878745280337		0.158593	[0.11-0.21] unit increase	Affymetrix [18894319] (imputed)	N	colorectal cancer	http://purl.obolibrary.org/obo/MONDO_0005575	GCST90428118	Genome-wide genotyping array
2024-06-20	37965154	Jiang Y	2023-10-16	A cross-disorder study to identify causal relationships, shared genetic variants, and genes across 21 digestive disorders.	ICD10 C18, C19, C20: colorectal cancer	116,382 European ancestry cases, 213,325 European ancestry controls		8q23.3	8	116618444		LINC00536 - EIF3H	ENSG00000249917	ENSG00000147677		293382	23686	rs16892766-?	rs16892766	0	0	UTP23	148080	None	0	16892766	intergenic_variant	1	NR	7e-09	8.154901959985743		1.21	[1.13-1.28]	NR [8573123] (imputed)	N	colorectal carcinoma	http://www.ebi.ac.uk/efo/EFO_1001951	GCST90432151	Genome-wide genotyping array
2020-11-13	32887889	Rashkin SR	2020-09-04	Pan-cancer study detects genetic risk variants and shared genetic basis in two large cohorts.	Rectal cancer	2,091 European ancestry cases, 410,350 European ancestry controls		8q23.3	8	116618444		LINC00536 - EIF3H	ENSG00000249917	ENSG00000147677		293382	23686	rs16892766-C	rs16892766	0	0	UTP23	148080	None	0	16892766	intergenic_variant	1	NR	8e-07	6.096910013008056		1.2921567	NR	Affymetrix [7846216] (imputed)	N	rectum cancer	http://www.ebi.ac.uk/efo/EFO_1000657	GCST90011810	Genome-wide genotyping array
2011-08-15	21761138	Peters U	2011-07-15	Meta-analysis of new genome-wide association studies of colorectal cancer risk.	Colorectal cancer	2,906 European ancestry cases, 3,416 European ancestry controls	8,161 European ancestry cases, 9,101 European ancestry controls	8q23.3	8	116618444	EIF3H	LINC00536 - EIF3H	ENSG00000249917	ENSG00000147677		293382	23686	rs16892766-?	rs16892766	0	0	UTP23	148080	None	0	16892766	intergenic_variant	1	0.08	4e-07	6.3979400086720375		1.24	[1.14-1.34]	Illumina [378739]	N	colorectal cancer	http://purl.obolibrary.org/obo/MONDO_0005575	GCST001161	Genome-wide genotyping array
2008-06-16	18372905	Tomlinson IP	2008-03-30	A genome-wide association study identifies colorectal cancer susceptibility loci on chromosomes 10p14 and 8q23.3.	Colorectal cancer	922 European ancestry cases, 927 European ancestry controls	17,089 European ancestry cases, 16,862 European ancestry controls, 783 cases, 664 controls	8q23.3	8	116618444	EIF3H	LINC00536 - EIF3H	ENSG00000249917	ENSG00000147677		293382	23686	rs16892766-A	rs16892766	0	0	UTP23	148080	None	0	16892766	intergenic_variant	1	0.07	3e-18	17.522878745280337		1.27	[1.20-1.34]	Illumina [547647]	N	colorectal cancer	http://purl.obolibrary.org/obo/MONDO_0005575	GCST000169	Genome-wide genotyping array
2016-06-10	26151821	Schumacher FR	2015-07-07	Genome-wide association study of colorectal cancer identifies six new susceptibility loci.	Colorectal cancer	18,299 European ancestry cases, 19,656 European ancestry controls	4,725 East Asian ancestry cases, 9,969 East Asian ancestry controls	8q23.3	8	116618444	EIF3H	LINC00536 - EIF3H	ENSG00000249917	ENSG00000147677		293382	23686	rs16892766-C	rs16892766	0	0	UTP23	148080	None	0	16892766	intergenic_variant	1	0.1	3e-12	11.522878745280337		1.2048193	[1.15-1.26]	Affymetrix, Illumina [~ 2500000] (imputed)	N	colorectal cancer	http://purl.obolibrary.org/obo/MONDO_0005575	GCST003017	Genome-wide genotyping array
2019-06-27	31089142	Law PJ	2019-05-14	Association analyses identify 31 new risk loci for colorectal cancer susceptibility.	Colorectal cancer	31,197 European ancestry cases, 61,770 European ancestry controls		8q23.3	8	116618444	NR	LINC00536 - EIF3H	ENSG00000249917	ENSG00000147677		293382	23686	rs16892766-C	rs16892766	0	0	UTP23	148080	None	0	16892766	intergenic_variant	1	NR	1e-35	35.0		1.26	[1.22-1.31]	Affymetrix, Illumina [> 10000000] (imputed)	N	colorectal cancer	http://purl.obolibrary.org/obo/MONDO_0005575	GCST007992	Genome-wide genotyping array
2018-08-21	29917119	Schmit SL	2018-06-16	Novel Common Genetic Susceptibility Loci for Colorectal Cancer.	Colorectal cancer	36,948 European ancestry cases, 30,864 European ancestry controls	12,952 European ancestry cases, 48,383 European ancestry controls, 8,580 East Asian ancestry cases, 13,050 East Asian ancestry controls, 1,611 Hispanic cases, 4,330 Hispanic controls, 1,894 African American cases, 4,703 African American controls	8q23.3	8	116618444	NR	LINC00536 - EIF3H	ENSG00000249917	ENSG00000147677		293382	23686	rs16892766-C	rs16892766	0	0	UTP23	148080	None	0	16892766	intergenic_variant	1	0.09	4e-24	23.397940008672037	(EA)	1.2195122	[1.18-1.28]	Affymetrix, Illumina [12931465] (imputed)	N	colorectal cancer	http://purl.obolibrary.org/obo/MONDO_0005575	GCST006131	Genome-wide genotyping array
2019-05-28	30510241	Huyghe JR	2018-12-03	Discovery of common and rare genetic risk variants for colorectal cancer.	Colorectal cancer or advanced adenoma	55,105 European ancestry cases, 3,026 East Asian ancestry cases, 65,079 European ancestry controls, 2,268 East Asian ancestry controls		8q23.3	8	116618444	EIF3H	LINC00536 - EIF3H	ENSG00000249917	ENSG00000147677		293382	23686	rs16892766-C	rs16892766	0	0	UTP23	148080	None	0	16892766	intergenic_variant	1	0.0829	4e-32	31.397940008672037		1.2	[1.17-1.24]	Affymetrix, Illumina [16900397] (imputed)	N	colorectal cancer, colorectal adenoma	http://purl.obolibrary.org/obo/MONDO_0005575, http://www.ebi.ac.uk/efo/EFO_0005406	GCST007856	Genome-wide genotyping array
2023-03-10	36539618	Fernandez-Rozadilla C	2022-12-20	Deciphering colorectal cancer genetics through multi-omic analysis of 100,204 cases and 154,587 controls of European and east Asian ancestries.	Colorectal cancer	21,731 European ancestry cases, 47,444 European ancestry controls, 78,473 East Asian ancestry cases, 107,143 East Asian ancestry controls		8q23.3	8	116618444		LINC00536 - EIF3H	ENSG00000249917	ENSG00000147677		293382	23686	rs16892766-C	rs16892766	0	0	UTP23	148080	None	0	16892766	intergenic_variant	1	NR	2e-56	55.69897000433602		0.202	[0.18-0.23] unit increase	Affymetrix, Illumina [22200000] (imputed)	N	colorectal cancer	http://purl.obolibrary.org/obo/MONDO_0005575	GCST90129505	Genome-wide genotyping array
2018-01-15	29228715	Hofer P	2017-10-09	Bayesian and frequentist analysis of an Austrian genome-wide association study of colorectal cancer and advanced adenomas.	Colorectal cancer	978 Austrian ancestry colorectal cancer cases, 636 Austrian ancestry advanced colorectal adenoma cases, 4,294 European ancestry controls		8q23.3	8	115234438	Intergenic	CARS1P2 - TRPS1	ENSG00000253756	ENSG00000104447		442509	174058	rs16887197-?	rs16887197	0	0	UTP23	1532086	None	0	16887197	intergenic_variant	1	NR	2e-06	5.698970004336019		1.5629884	[NR]	Affymetrix [492217] (imputed)	N	colorectal cancer	http://purl.obolibrary.org/obo/MONDO_0005575	GCST005150	Genome-wide genotyping array
2014-11-08	24737748	Whiffin N	2014-04-15	Identification of susceptibility loci for colorectal cancer in a genome-wide meta-analysis.	Colorectal cancer	5,626 European ancestry cases, 7,817 European ancestry controls	14,037 European ancestry cases, 15,937 European ancestry controls	8q23.3	8	116562277	EIF3H	LINC00536 - EIF3H	ENSG00000249917	ENSG00000147677		237215	79853	rs140355816-G	rs140355816	0	0	UTP23	204247	None	0	140355816	intergenic_variant	1	0.017	2e-08	7.698970004336019		1.591	[NR]	Illumina [NR] (imputed)	N	colorectal cancer	http://purl.obolibrary.org/obo/MONDO_0005575	GCST002411	Genome-wide genotyping array
2024-04-30	38538606	Harris BHL	2024-03-27	New role of fat-free mass in cancer risk linked with genetic predisposition.	Colorectal cancer	4,988 European ancestry cases, 310,272 European ancestry controls		8q23.1	8	108569302								chr8:108569302-G	chr8:108569302	0	0	EIF3E	320585	None	0			1	NR	3e-06	5.522878745280337		1.83165	[1.07-2.6] unit increase	Affymetrix [18894319] (imputed)	N	colorectal cancer	http://purl.obolibrary.org/obo/MONDO_0005575	GCST90428118	Genome-wide genotyping array
2018-05-18	29471430	Tanikawa C	2018-02-17	GWAS Identifies Two Novel Colorectal Cancer Loci at 16q24.1 and 20q13.12.	Colorectal cancer	6,692 Japanese ancestry cases, 27,178 Japanese ancestry controls	3,713 Japanese ancestry cases, 7,333 Japanese ancestry controls	8q21.3	8	90159507	NR	CALB1 - LINC00534	ENSG00000104327	ENSG00000253394		64032	61834	rs2189261-G	rs2189261	0	0	CALB1	76628	None	0	2189261	intergenic_variant	1	NR	1e-06	6.0		1.101	[1.059-1.145]	Illumina [6774630] (imputed)	N	colorectal cancer	http://purl.obolibrary.org/obo/MONDO_0005575	GCST005591	Genome-wide genotyping array
2021-04-30	32958699	Innocenti F	2020-09-21	Genomic analysis of germline variation associated with survival of colorectal cancer patients treated with chemotherapy plus biologics in CALGB/SWOG 80405 (Alliance).	Metastatic colorectal cancer survival in treatment with chemotherapy plus biologics	613 European ancestry individuals		8q21.13	8	79677902	STMN2, HEY1	STMN2 - HEY1	ENSG00000104435	ENSG00000164683		11744	84469	rs2461035-?	rs2461035	0	0	ZBTB10	807691	None	0	2461035	regulatory_region_variant	1	NR	5e-06	5.301029995663981		0.72	[0.62-0.83]	Illumina [540021]	N	metastatic colorectal cancer, survival time	http://www.ebi.ac.uk/efo/EFO_1001480, http://www.ebi.ac.uk/efo/EFO_0000714	GCST011584	Genome-wide genotyping array
2020-11-13	32887889	Rashkin SR	2020-09-04	Pan-cancer study detects genetic risk variants and shared genetic basis in two large cohorts.	Colon cancer	3,793 European ancestry cases, 410,350 European ancestry controls		8q21.13	8	74969644		PI15 - CRISPLD1	ENSG00000137558	ENSG00000121005		114615	14861	rs112408346-T	rs112408346	0	0	CRISPLD1	14861	None	0	112408346	intergenic_variant	1	0.020995	3e-07	6.522878745280337		1.4218683	NR	Affymetrix [7846216] (imputed)	N	colon carcinoma	http://www.ebi.ac.uk/efo/EFO_1001950	GCST90011811	Genome-wide genotyping array
2022-12-16	35512400	Tian Y	2022-05-05	Genome-Wide Interaction Analysis of Genetic Variants with Menopausal Hormone Therapy for Colorectal Cancer Risk.	Colorectal cancer x estrogen-progesterone hormone therapy interaction	11,519 European ancestry cases, 16,967 European ancestry controls		8q11.23	8	53397689		OPRK1 - LINC02984	ENSG00000082556	ENSG00000237807		146052	95834	rs113330059-?	rs113330059	0	0	OPRK1	146052	None	0	113330059	intron_variant	1	NR	2e-06	5.698970004336019				NR [NR] (imputed)	N	colorectal cancer, hormone replacement therapy	http://purl.obolibrary.org/obo/MONDO_0005575, http://www.ebi.ac.uk/efo/EFO_0003961	GCST90243999	Genome-wide genotyping array
2024-04-30	38538606	Harris BHL	2024-03-27	New role of fat-free mass in cancer risk linked with genetic predisposition.	Colorectal cancer	4,988 European ancestry cases, 310,272 European ancestry controls		8p23.2	8	5027442		CSMD1 - SNORA70	ENSG00000183117	ENSG00000201945		32470	100837	rs771602706-T	rs771602706	0	0	CSMD1	32528	None	0	771602706	intergenic_variant	1	NR	1e-06	6.0		1.89737	[1.14-2.66] unit increase	Affymetrix [18894319] (imputed)	N	colorectal cancer	http://purl.obolibrary.org/obo/MONDO_0005575	GCST90428118	Genome-wide genotyping array
2022-09-30	34391895	Kanai M	2021-08-12	Large-Scale Prospective Genome-Wide Association Study of Oxaliplatin in Stage II/III Colon Cancer and Neuropathy.	Oxaliplatin-induced allergic reactions in colon cancer	102 Japanese ancestry cases, 826 Japanese ancestry controls		8p23.2	8	6057268		RN7SKP159 - MCPH1-DT	ENSG00000222589	ENSG00000246089		146032	346283	rs57803405-C	rs57803405	0	0	MCPH1	349359	None	0	57803405	intron_variant	1	NR	8e-06	5.096910013008056		0.44	[0.31-0.63]	Illumina [6412903] (imputed)	N	drug allergy, trait in response to platinum	http://www.ebi.ac.uk/efo/EFO_0009482, http://purl.obolibrary.org/obo/OBA_2040037	GCST90060088	Genome-wide genotyping array
2024-04-30	38538606	Harris BHL	2024-03-27	New role of fat-free mass in cancer risk linked with genetic predisposition.	Colorectal cancer	4,988 European ancestry cases, 310,272 European ancestry controls		8p23.2	8	5589912								chr8:5589912-G	rs909377823	0	0	CSMD1	594998	None	0			1	NR	1e-06	6.0		0.171855	[0.1-0.24] unit increase	Affymetrix [18894319] (imputed)	N	colorectal cancer	http://purl.obolibrary.org/obo/MONDO_0005575	GCST90428118	Genome-wide genotyping array
2022-09-30	34391895	Kanai M	2021-08-12	Large-Scale Prospective Genome-Wide Association Study of Oxaliplatin in Stage II/III Colon Cancer and Neuropathy.	Time to recovery from peripheral sensory neuropathy in colon cancer	1,364 Japanese ancestry individuals		8p22	8	13733216		DLC1 - SGCZ	ENSG00000164741	ENSG00000185053		128606	351629	rs7009093-G	rs7009093	0	0	DLC1	128596	None	0	7009093	intergenic_variant	1	0.002	9e-06	5.045757490560675		2.83	[1.85-4.33]	Illumina [6412903] (imputed)	N	sensory peripheral neuropathy, remission	http://purl.obolibrary.org/obo/MONDO_0002321, http://www.ebi.ac.uk/efo/EFO_0009785	GCST90060087	Genome-wide genotyping array
2014-11-07	24743840	Figueiredo JC	2014-04-17	Genome-wide diet-gene interaction analyses for risk of colorectal cancer.	Colorectal cancer (diet interaction)	9,287 European ancestry cases, 9,117 European ancestry controls		8p22	8	12915246	KIAA1456, LONRF1	LINC00681 - TRMT9B	ENSG00000255494	ENSG00000250305		96954	30396	rs6989010-?	rs6989010	0	0	TRMT9B	30427	None	0	6989010	intergenic_variant	1	0.98-0.99	2e-06	5.698970004336019	(Vegetable)	1.64	[1.33-2]	Affymetrix, Illumina [> 2700000] (imputed)	N	diet measurement, colorectal cancer	http://www.ebi.ac.uk/efo/EFO_0008111, http://purl.obolibrary.org/obo/MONDO_0005575	GCST002415	Genome-wide genotyping array
2020-11-13	32887889	Rashkin SR	2020-09-04	Pan-cancer study detects genetic risk variants and shared genetic basis in two large cohorts.	Rectal cancer	2,091 European ancestry cases, 410,350 European ancestry controls		8p22	8	13706716		DLC1 - SGCZ	ENSG00000164741	ENSG00000185053		102106	378129	rs34829185-A	rs34829185	0	0	DLC1	102096	None	0	34829185	intergenic_variant	1	0.093672	7e-07	6.154901959985743		1.271941	NR	Affymetrix [7846216] (imputed)	N	rectum cancer	http://www.ebi.ac.uk/efo/EFO_1000657	GCST90011810	Genome-wide genotyping array
2022-09-30	34391895	Kanai M	2021-08-12	Large-Scale Prospective Genome-Wide Association Study of Oxaliplatin in Stage II/III Colon Cancer and Neuropathy.	Oxaliplatin-induced allergic reactions in colon cancer	102 Japanese ancestry cases, 826 Japanese ancestry controls		8p21.2	8	25034829		NEFL - DOCK5	ENSG00000277586	ENSG00000147459		78108	149860	rs78668355-G	rs78668355	0	0	NEFL	78217	None	0	78668355	intergenic_variant	1	NR	6e-06	5.221848749616356		3.81	[2.14-6.8]	Illumina [6412903] (imputed)	N	drug allergy, trait in response to platinum	http://www.ebi.ac.uk/efo/EFO_0009482, http://purl.obolibrary.org/obo/OBA_2040037	GCST90060088	Genome-wide genotyping array
2020-04-17	31826910	Lu Y	2019-12-11	Identification of novel loci and new risk variant in known loci for colorectal cancer risk in East Asians.	Colorectal cancer	23,572 East Asian ancestry cases, 48,700 East Asian ancestry controls	58,131 European ancestry cases, 67,347 European ancestry controls	8p21.2	8	23807119		NKX2-6 - STC1	ENSG00000180053	ENSG00000159167		100363	34810	rs60911071-G	rs60911071	0	0	NKX2-6	100363	None	0	60911071	intergenic_variant	1	NR	6e-08	7.221848749616356		1.07	[1.04-1.09]	Affymetrix, Illumina [up to 47000000] (imputed)	N	colorectal cancer	http://purl.obolibrary.org/obo/MONDO_0005575	GCST009869	Genome-wide genotyping array
2020-04-17	31826910	Lu Y	2019-12-11	Identification of novel loci and new risk variant in known loci for colorectal cancer risk in East Asians.	Colorectal cancer	23,572 East Asian ancestry cases, 48,700 East Asian ancestry controls	58,131 European ancestry cases, 67,347 European ancestry controls	8p21.2	8	23807119		NKX2-6 - STC1	ENSG00000180053	ENSG00000159167		100363	34810	rs60911071-G	rs60911071	0	0	NKX2-6	100363	None	0	60911071	intergenic_variant	1	0.6371	1e-06	6.0	(East Asian)	1.07	[1.04-1.10]	Affymetrix, Illumina [up to 47000000] (imputed)	N	colorectal cancer	http://purl.obolibrary.org/obo/MONDO_0005575	GCST009869	Genome-wide genotyping array
2023-03-10	36539618	Fernandez-Rozadilla C	2022-12-20	Deciphering colorectal cancer genetics through multi-omic analysis of 100,204 cases and 154,587 controls of European and east Asian ancestries.	Colorectal cancer	21,731 European ancestry cases, 47,444 European ancestry controls, 78,473 East Asian ancestry cases, 107,143 East Asian ancestry controls		8p21.2	8	23807119		NKX2-6 - STC1	ENSG00000180053	ENSG00000159167		100363	34810	rs60911071-C	rs60911071	0	0	NKX2-6	100363	None	0	60911071	intergenic_variant	1	NR	2e-08	7.698970004336019		0.0615	[0.04-0.083] unit decrease	Affymetrix, Illumina [22200000] (imputed)	N	colorectal cancer	http://purl.obolibrary.org/obo/MONDO_0005575	GCST90129505	Genome-wide genotyping array
2013-04-23	23350875	Fernandez-Rozadilla C	2013-01-26	A colorectal cancer genome-wide association study in a Spanish cohort identifies two variants associated with colorectal cancer risk at 1p33 and 8p12.	Colorectal cancer	882 European ancestry cases, 473 European ancestry controls	1,436 European ancestry cases, 1,780 European ancestry controls	8p12	8	29486945	NR	DUSP4 - LINC02948	ENSG00000120875	ENSG00000253182		136261	61226	rs12548021-?	rs12548021	0	0	DUSP4	136261	None	0	12548021	intergenic_variant	1	NR	3e-06	5.522878745280337		1.28	[1.155-1.418]	Affymetrix [674718]	N	colorectal cancer	http://purl.obolibrary.org/obo/MONDO_0005575	GCST001832	Genome-wide genotyping array
2018-01-15	29228715	Hofer P	2017-10-09	Bayesian and frequentist analysis of an Austrian genome-wide association study of colorectal cancer and advanced adenomas.	Colorectal cancer	978 Austrian ancestry colorectal cancer cases, 636 Austrian ancestry advanced colorectal adenoma cases, 4,294 European ancestry controls		7q36.3	7	155608201	Intergenic	CNPY1 - RBM33-DT	ENSG00000146910	ENSG00000216895		52751	3030	rs6948772-?	rs6948772	0	0	RBM33	36460	None	0	6948772	intron_variant	1	NR	4e-06	5.3979400086720375		1.2532898	[NR]	Affymetrix [492217] (imputed)	N	colorectal cancer	http://purl.obolibrary.org/obo/MONDO_0005575	GCST005150	Genome-wide genotyping array
2016-10-06	26621817	Cheng TH	2015-12-01	Meta-analysis of genome-wide association studies identifies common susceptibility polymorphisms for colorectal and endometrial cancer near SH2B3 and TSHZ1.	Colorectal or endometrial cancer	5,725 European ancestry colorectal carcinoma cases, 2,212 European ancestry endometrial carcinoma cases, 13,396 European ancestry controls		7q36.1	7	149043401	EZH2	RNU6-650P - COX6B1P1	ENSG00000202528	ENSG00000234565		10234	10560	rs4727012-C	rs4727012	0	0	PDIA4	14896	None	0	4727012	intergenic_variant	1	0.891	1e-06	6.0	(opposite direction)	1.18	[1.10-1.26]	Illumina [up to 6000000] (imputed)	N	colorectal cancer, endometrial neoplasm	http://purl.obolibrary.org/obo/MONDO_0005575, http://www.ebi.ac.uk/efo/EFO_0004230	GCST003209	Genome-wide genotyping array
2022-09-30	34391895	Kanai M	2021-08-12	Large-Scale Prospective Genome-Wide Association Study of Oxaliplatin in Stage II/III Colon Cancer and Neuropathy.	Time to colon cancer recurrence	1,364 Japanese ancestry individuals		7q36.1	7	149469784		ZNF777 - ZNF746	ENSG00000196453	ENSG00000181220		8722	2912	rs144738335-T	rs144738335	0	0	ZNF777	8722	None	0	144738335	intergenic_variant	1	NR	2e-06	5.698970004336019		2.452	[1.697-3.543]	Illumina [6412903] (imputed)	N	disease recurrence, colon carcinoma	http://www.ebi.ac.uk/efo/EFO_0004952, http://www.ebi.ac.uk/efo/EFO_1001950	GCST90060090	Genome-wide genotyping array
2022-12-16	35512400	Tian Y	2022-05-05	Genome-Wide Interaction Analysis of Genetic Variants with Menopausal Hormone Therapy for Colorectal Cancer Risk.	Colorectal cancer x estrogen-progesterone hormone therapy interaction	11,519 European ancestry cases, 16,967 European ancestry controls		7q35	7	143905686		TCAF1 - OR2F2	ENSG00000198420	ENSG00000221910		3488	29547	rs6947163-?	rs6947163	0	0	TCAF1	3510	None	0	6947163	intergenic_variant	1	NR	9e-07	6.045757490560675				NR [NR] (imputed)	N	colorectal cancer, hormone replacement therapy	http://purl.obolibrary.org/obo/MONDO_0005575, http://www.ebi.ac.uk/efo/EFO_0003961	GCST90243999	Genome-wide genotyping array
2022-12-16	35512400	Tian Y	2022-05-05	Genome-Wide Interaction Analysis of Genetic Variants with Menopausal Hormone Therapy for Colorectal Cancer Risk.	Colorectal cancer x estrogen-progesterone hormone therapy interaction (2df test)	11,519 European ancestry cases, 16,967 European ancestry controls		7q35	7	143905686		TCAF1 - OR2F2	ENSG00000198420	ENSG00000221910		3488	29547	rs6947163-?	rs6947163	0	0	TCAF1	3510	None	0	6947163	intergenic_variant	1	NR	4e-06	5.3979400086720375				NR [NR] (imputed)	N	colorectal cancer, hormone replacement therapy	http://purl.obolibrary.org/obo/MONDO_0005575, http://www.ebi.ac.uk/efo/EFO_0003961	GCST90244000	Genome-wide genotyping array
2017-02-03	27197191	Fehringer G	2016-04-20	Cross-Cancer Genome-Wide Analysis of Lung, Ovary, Breast, Prostate, and Colorectal Cancer Reveals Novel Pleiotropic Associations.	Cancer (pleiotropy)	5,020 European ancestry lung cancer cases, 3,718 European ancestry lung adenocarcinoma cases, 3,422 European ancestry lung squamous cell carcinoma cases, 15,414 European ancestry colorectal cancer cases, 10,809 European ancestry breast cancer cases, 4,939 European ancestry estrogen receptor negative breast cancer cases, 1,098 European ancestry ovarian cancer cases, 2,556 European ancestry serous …		7q35	7	143581743	HLA-C	RNU6-162P - TCAF1P1	ENSG00000252037	ENSG00000223459		6895	16296	rs115392158-G	rs115392158	0	0	TCAF2	39231	None	1	3028950	intergenic_variant	1	NR	3e-07	6.522878745280337	(subset analysis)			Affymetrix, Illumina [9916564] (imputed)	N	lung carcinoma, estrogen-receptor negative breast cancer, ovarian endometrioid carcinoma, colorectal cancer, prostate carcinoma, ovarian serous carcinoma, breast carcinoma, ovarian carcinoma, lung adenocarcinoma, squamous cell lung carcinoma	http://www.ebi.ac.uk/efo/EFO_0001071, http://www.ebi.ac.uk/efo/EFO_1000650, http://www.ebi.ac.uk/efo/EFO_1001515, http://purl.obolibrary.org/obo/MONDO_0005575, http://www.ebi.ac.uk/efo/EFO_0001663, http://www.ebi.ac.uk/efo/EFO_1001516, http://www.ebi.ac.uk/efo/EFO_0000305, http://www.ebi.ac.uk/efo/EFO_0001075, http://www.ebi.ac.uk/efo/EFO_0000571, http://www.ebi.ac.uk/efo/EFO_0000708	GCST003588	Genome-wide genotyping array
2017-02-03	27197191	Fehringer G	2016-04-20	Cross-Cancer Genome-Wide Analysis of Lung, Ovary, Breast, Prostate, and Colorectal Cancer Reveals Novel Pleiotropic Associations.	Cancer	5,020 European ancestry lung cancer cases, 3,718 European ancestry lung adenocarcinoma cases, 3,422 European ancestry lung squamous cell carcinoma cases, 15,414 European ancestry colorectal cancer cases, 10,809 European ancestry breast cancer cases, 4,939 European ancestry estrogen receptor negative breast cancer cases, 1,098 European ancestry ovarian cancer cases, 2,556 European ancestry serous …		7q35	7	143581743	HLA-C	RNU6-162P - TCAF1P1	ENSG00000252037	ENSG00000223459		6895	16296	rs115392158-G	rs115392158	0	0	TCAF2	39231	None	1	3028950	intergenic_variant	1	NR	9e-06	5.045757490560675		1.1	[NR]	Affymetrix, Illumina [9916564] (imputed)	N	lung carcinoma, estrogen-receptor negative breast cancer, ovarian endometrioid carcinoma, colorectal cancer, prostate carcinoma, ovarian serous carcinoma, breast carcinoma, ovarian carcinoma, lung adenocarcinoma, squamous cell lung carcinoma	http://www.ebi.ac.uk/efo/EFO_0001071, http://www.ebi.ac.uk/efo/EFO_1000650, http://www.ebi.ac.uk/efo/EFO_1001515, http://purl.obolibrary.org/obo/MONDO_0005575, http://www.ebi.ac.uk/efo/EFO_0001663, http://www.ebi.ac.uk/efo/EFO_1001516, http://www.ebi.ac.uk/efo/EFO_0000305, http://www.ebi.ac.uk/efo/EFO_0001075, http://www.ebi.ac.uk/efo/EFO_0000571, http://www.ebi.ac.uk/efo/EFO_0000708	GCST003587	Genome-wide genotyping array
2022-09-30	34391895	Kanai M	2021-08-12	Large-Scale Prospective Genome-Wide Association Study of Oxaliplatin in Stage II/III Colon Cancer and Neuropathy.	Oxaliplatin-induced allergic reactions in colon cancer (extreme)	57 Japanese ancestry cases, 430 Japanese ancestry controls		7q31.31	7	119383049		GTF3AP6 - LINC02476	ENSG00000229982	ENSG00000225546		501761	111975	rs192104207-T	rs192104207	0	0	KCND2	889859	None	0	192104207	intergenic_variant	1	NR	2e-06	5.698970004336019		15.12	[4.92-46.47]	Illumina [6412903] (imputed)	N	drug allergy, trait in response to platinum	http://www.ebi.ac.uk/efo/EFO_0009482, http://purl.obolibrary.org/obo/OBA_2040037	GCST90060089	Genome-wide genotyping array
2022-12-16	35512400	Tian Y	2022-05-05	Genome-Wide Interaction Analysis of Genetic Variants with Menopausal Hormone Therapy for Colorectal Cancer Risk.	Colorectal cancer x estrogen hormone therapy interaction	11,519 European ancestry cases, 16,967 European ancestry controls		7q31.1	7	113702677		SMIM30 - PPP1R3A	ENSG00000214194	ENSG00000154415		584117	174100	rs11770875-?	rs11770875	0	0	FOXP2	383650	None	0	11770875	intergenic_variant	1	NR	3e-06	5.522878745280337				NR [NR] (imputed)	N	colorectal cancer, hormone replacement therapy	http://purl.obolibrary.org/obo/MONDO_0005575, http://www.ebi.ac.uk/efo/EFO_0003961	GCST90243996	Genome-wide genotyping array
2023-03-10	36539618	Fernandez-Rozadilla C	2022-12-20	Deciphering colorectal cancer genetics through multi-omic analysis of 100,204 cases and 154,587 controls of European and east Asian ancestries.	Colorectal cancer	21,731 European ancestry cases, 47,444 European ancestry controls, 78,473 East Asian ancestry cases, 107,143 East Asian ancestry controls		7q22.1	7	99879803		TRIM4			ENSG00000146833			rs2527927-A	rs2527927	0	0	OR2AE1	2770	None	0	2527927	intron_variant	0	NR	3e-10	9.522878745280337		0.0412	[0.028-0.054] unit decrease	Affymetrix, Illumina [22200000] (imputed)	N	colorectal cancer	http://purl.obolibrary.org/obo/MONDO_0005575	GCST90129505	Genome-wide genotyping array
2020-04-17	31826910	Lu Y	2019-12-11	Identification of novel loci and new risk variant in known loci for colorectal cancer risk in East Asians.	Colorectal cancer	23,572 East Asian ancestry cases, 48,700 East Asian ancestry controls	58,131 European ancestry cases, 67,347 European ancestry controls	7q11.23	7	75741828		HIP1 - CCL26	ENSG00000127946	ENSG00000006606		2866	27705	rs67999259-C	rs67999259	0	0	HIP1	2887	None	0	67999259	intergenic_variant	1	0.5369	2e-06	5.698970004336019	(East Asian)	1.07	[1.04-1.10]	Affymetrix, Illumina [up to 47000000] (imputed)	N	colorectal cancer	http://purl.obolibrary.org/obo/MONDO_0005575	GCST009869	Genome-wide genotyping array
2023-03-10	36539618	Fernandez-Rozadilla C	2022-12-20	Deciphering colorectal cancer genetics through multi-omic analysis of 100,204 cases and 154,587 controls of European and east Asian ancestries.	Colorectal cancer	21,731 European ancestry cases, 47,444 European ancestry controls, 78,473 East Asian ancestry cases, 107,143 East Asian ancestry controls		7q11.23	7	73752929		ABHD11 - CLDN3	ENSG00000106077	ENSG00000165215		14077	16068	rs12539962-T	rs12539962	0	0	ABHD11	14127	None	0	12539962	intergenic_variant	1	NR	3e-08	7.522878745280337		0.0394	[0.025-0.053] unit decrease	Affymetrix, Illumina [22200000] (imputed)	N	colorectal cancer	http://purl.obolibrary.org/obo/MONDO_0005575	GCST90129505	Genome-wide genotyping array
2018-01-15	29228715	Hofer P	2017-10-09	Bayesian and frequentist analysis of an Austrian genome-wide association study of colorectal cancer and advanced adenomas.	Colorectal cancer	978 Austrian ancestry cases, 4,294 European ancestry controls		7p22.1	7	5094305	Intergenic	RBAKDN - OR10AH1P	ENSG00000273313	ENSG00000272595		21082	22830	rs12667108-?	rs12667108	0	0	WIPI2	95928	None	0	12667108	intergenic_variant	1	NR	6e-06	5.221848749616356		1.459641	[NR]	Affymetrix [492217] (imputed)	N	colorectal cancer	http://purl.obolibrary.org/obo/MONDO_0005575	GCST005149	Genome-wide genotyping array
2022-09-30	34391895	Kanai M	2021-08-12	Large-Scale Prospective Genome-Wide Association Study of Oxaliplatin in Stage II/III Colon Cancer and Neuropathy.	Time to recovery from peripheral sensory neuropathy in colon cancer	1,364 Japanese ancestry individuals		7p21.3	7	13234971		RBMX2P4 - ETV1	ENSG00000230879	ENSG00000006468		312051	656258	rs62447871-T	rs62447871	0	0	VWDE	831106	None	0	62447871	intron_variant	1	0.24	5e-06	5.301029995663981		1.29	[1.17-1.44]	Illumina [6412903] (imputed)	N	sensory peripheral neuropathy, remission	http://purl.obolibrary.org/obo/MONDO_0002321, http://www.ebi.ac.uk/efo/EFO_0009785	GCST90060087	Genome-wide genotyping array
2016-01-30	25866641	Xu W	2015-03-19	A genome wide association study on Newfoundland colorectal cancer patients' survival outcomes.	Survival in rectal cancer	171 European ancestry cases		7p21.1	7	19121274	intergenic	TWIST1 - FERD3L	ENSG00000122691	ENSG00000146618		3638	23508	rs10275272-?	rs10275272	0	0	TWIST1	3638	None	0	10275272	intron_variant	1	NR	8e-06	5.096910013008056	(disease-free survival)	3.19	[1.92-5.31]	Illumina [729737]	N	disease free survival, rectum cancer	http://www.ebi.ac.uk/efo/EFO_0000409, http://www.ebi.ac.uk/efo/EFO_1000657	GCST002821	Genome-wide genotyping array
2024-01-23	35984985	Park HA	2022-08-19	Predictive polygenic score for outcome after first-line oxaliplatin-based chemotherapy in colorectal cancer patients using supervised principal component analysis.	Overall survival in resected stage III colon cancer x oxaliplatin treatment interaction	2,547 European ancestry cases with oxaliplatin treatment, 118 European ancestry cases with other treatment, 134 Asian ancestry cases with oxaliplatin treatment, 6 Asian ancestry cases with other treatment, 213 African American cases with oxaliplatin treatment, 7 African American cases with other treatment, 73 cases with oxaliplatin treatment		7p14.3	7	29764527		DPY19L2P3 - WIPF3	ENSG00000227855	ENSG00000122574		21933	41959	rs2893355-?	rs2893355	0	0	WIPF3	41981	None	0	2893355	regulatory_region_variant	1	NR	5e-08	7.301029995663981				Illumina [4695046] (imputed)	N	colon carcinoma, overall survival, trait in response to oxaliplatin	http://www.ebi.ac.uk/efo/EFO_1001950, http://www.ebi.ac.uk/efo/EFO_0000638, http://purl.obolibrary.org/obo/OBA_2050333	GCST90308765	Genome-wide genotyping array
2018-08-01	29698419	Pande M	2018-04-26	Genetic susceptibility markers for a breast-colorectal cancer phenotype: Exploratory results from genome-wide association studies.	Breast cancer and/or colorectal cancer	589 European ancestry colorectal cancer with a family history of breast cancer cases, 378 European ancestry breast cancer cases with a family history of colorectal cancer cases, 18 European ancestry breast and colorectal cancer cases, 1,769 European ancestry controls		7p14.1	7	38712494	VPS41	FAM183BP - VPS41	ENSG00000164556	ENSG00000006715		25457	10480	rs7794030-A	rs7794030	0	0	AMPH	81121	None	0	7794030	intergenic_variant	1	0.81	1e-06	6.0		1.43	[1.29-1.65]	Illumina [6220060] (imputed)	N	colorectal cancer, breast carcinoma	http://purl.obolibrary.org/obo/MONDO_0005575, http://www.ebi.ac.uk/efo/EFO_0000305	GCST006035	Genome-wide genotyping array
2022-12-16	35512400	Tian Y	2022-05-05	Genome-Wide Interaction Analysis of Genetic Variants with Menopausal Hormone Therapy for Colorectal Cancer Risk.	Colorectal cancer x estrogen-progesterone hormone therapy interaction	11,519 European ancestry cases, 16,967 European ancestry controls		7p14.1	7	38928540		VPS41			ENSG00000006715			rs1534417-?	rs1534417	0	0	VPS41	19349	None	0	1534417	intron_variant	0	NR	2e-07	6.698970004336019				NR [NR] (imputed)	N	colorectal cancer, hormone replacement therapy	http://purl.obolibrary.org/obo/MONDO_0005575, http://www.ebi.ac.uk/efo/EFO_0003961	GCST90243999	Genome-wide genotyping array
2022-12-16	35512400	Tian Y	2022-05-05	Genome-Wide Interaction Analysis of Genetic Variants with Menopausal Hormone Therapy for Colorectal Cancer Risk.	Colorectal cancer x estrogen-progesterone hormone therapy interaction (2df test)	11,519 European ancestry cases, 16,967 European ancestry controls		7p14.1	7	38928540		VPS41			ENSG00000006715			rs1534417-?	rs1534417	0	0	VPS41	19349	None	0	1534417	intron_variant	0	NR	1e-06	6.0				NR [NR] (imputed)	N	colorectal cancer, hormone replacement therapy	http://purl.obolibrary.org/obo/MONDO_0005575, http://www.ebi.ac.uk/efo/EFO_0003961	GCST90244000	Genome-wide genotyping array
2022-12-16	35512400	Tian Y	2022-05-05	Genome-Wide Interaction Analysis of Genetic Variants with Menopausal Hormone Therapy for Colorectal Cancer Risk.	Colorectal cancer x estrogen-progesterone hormone therapy interaction (3df test)	11,519 European ancestry cases, 16,967 European ancestry controls		7p14.1	7	38928540		VPS41			ENSG00000006715			rs1534417-?	rs1534417	0	0	VPS41	19349	None	0	1534417	intron_variant	0	NR	3e-06	5.522878745280337				NR [NR] (imputed)	N	colorectal cancer, hormone replacement therapy	http://purl.obolibrary.org/obo/MONDO_0005575, http://www.ebi.ac.uk/efo/EFO_0003961	GCST90244001	Genome-wide genotyping array
2019-05-28	30510241	Huyghe JR	2018-12-03	Discovery of common and rare genetic risk variants for colorectal cancer.	Colorectal cancer or advanced adenoma	55,105 European ancestry cases, 3,026 East Asian ancestry cases, 65,079 European ancestry controls, 2,268 East Asian ancestry controls		7p13	7	45096824	NR	NACAD - TBRG4	ENSG00000136274	ENSG00000136270		7855	3276	rs12672022-T	rs12672022	0	0	NACAD	7855	None	0	12672022	intergenic_variant	1	0.8387	3e-08	7.522878745280337		1.07	[1.04-1.09]	Affymetrix, Illumina [16900397] (imputed)	N	colorectal cancer, colorectal adenoma	http://purl.obolibrary.org/obo/MONDO_0005575, http://www.ebi.ac.uk/efo/EFO_0005406	GCST007856	Genome-wide genotyping array
2020-04-17	31826910	Lu Y	2019-12-11	Identification of novel loci and new risk variant in known loci for colorectal cancer risk in East Asians.	Colorectal cancer	23,572 East Asian ancestry cases, 48,700 East Asian ancestry controls	58,131 European ancestry cases, 67,347 European ancestry controls	7p12.3	7	46847615		EPS15P1 - MRPL42P4	ENSG00000242948	ENSG00000242552		64480	178513	rs4308634-G	rs4308634	0	0	IGFBP3	926343	None	0	4308634	intergenic_variant	1	NR	6e-09	8.221848749616356		1.04	[1.03-1.06]	Affymetrix, Illumina [up to 47000000] (imputed)	N	colorectal cancer	http://purl.obolibrary.org/obo/MONDO_0005575	GCST009869	Genome-wide genotyping array
2023-03-10	36539618	Fernandez-Rozadilla C	2022-12-20	Deciphering colorectal cancer genetics through multi-omic analysis of 100,204 cases and 154,587 controls of European and east Asian ancestries.	Colorectal cancer	21,731 European ancestry cases, 47,444 European ancestry controls, 78,473 East Asian ancestry cases, 107,143 East Asian ancestry controls		7p12.3	7	46849813		EPS15P1 - MRPL42P4	ENSG00000242948	ENSG00000242552		66678	176315	rs4236382-A	rs4236382	0	0	IGFBP3	928541	None	0	4236382	intergenic_variant	1	NR	5e-13	12.301029995663981		0.0468	[0.034-0.06] unit increase	Affymetrix, Illumina [22200000] (imputed)	N	colorectal cancer	http://purl.obolibrary.org/obo/MONDO_0005575	GCST90129505	Genome-wide genotyping array
2014-11-07	24743840	Figueiredo JC	2014-04-17	Genome-wide diet-gene interaction analyses for risk of colorectal cancer.	Colorectal cancer (diet interaction)	9,287 European ancestry cases, 9,117 European ancestry controls		7p12.3	7	47199109	MRPL42P4, TNS3	SRSF8CP - TNS3	ENSG00000214754	ENSG00000136205		145435	76045	rs1370916-?	rs1370916	0	0	C7orf57	836434	None	0	1370916	intergenic_variant	1	0.46-0.52	2e-06	5.698970004336019	(Red meat)	1.11	[1.06-1.15]	Affymetrix, Illumina [> 2700000] (imputed)	N	diet measurement, colorectal cancer	http://www.ebi.ac.uk/efo/EFO_0008111, http://purl.obolibrary.org/obo/MONDO_0005575	GCST002415	Genome-wide genotyping array
2024-01-23	35984985	Park HA	2022-08-19	Predictive polygenic score for outcome after first-line oxaliplatin-based chemotherapy in colorectal cancer patients using supervised principal component analysis.	Overall survival in metastatic stage IV colorectal cancer x oxaliplatin treatment interaction	338 European ancestry cases with oxaliplatin treatment, 96 European ancestry cases with other treatment, 8 Asian ancestry cases with oxaliplatin treatment, 26 African American cases with oxaliplatin treatment, 10 African American cases with other treatment, 26 cases with oxaliplatin treatment, 1 case with other treatment		7p12.3	7	46735188		HMGN1P19 - EPS15P1	ENSG00000224519	ENSG00000242948		100242	46185	rs11767153-?	rs11767153	0	0	IGFBP3	813916	None	0	11767153	intron_variant	1	NR	5e-08	7.301029995663981				Illumina [4695046] (imputed)	N	metastatic colorectal cancer, overall survival, trait in response to oxaliplatin	http://www.ebi.ac.uk/efo/EFO_1001480, http://www.ebi.ac.uk/efo/EFO_0000638, http://purl.obolibrary.org/obo/OBA_2050333	GCST90308766	Genome-wide genotyping array
2020-11-13	32887889	Rashkin SR	2020-09-04	Pan-cancer study detects genetic risk variants and shared genetic basis in two large cohorts.	Colon cancer	3,793 European ancestry cases, 410,350 European ancestry controls		7p12.3	7	46887097		EPS15P1 - MRPL42P4	ENSG00000242948	ENSG00000242552		103962	139031	rs10951878-C	rs10951878	0	0	IGFBP3	965825	None	0	10951878	intergenic_variant	1	0.491105	2e-07	6.698970004336019		1.1292	NR	Affymetrix [7846216] (imputed)	N	colon carcinoma	http://www.ebi.ac.uk/efo/EFO_1001950	GCST90011811	Genome-wide genotyping array
2019-06-27	31089142	Law PJ	2019-05-14	Association analyses identify 31 new risk loci for colorectal cancer susceptibility.	Colorectal cancer	31,197 European ancestry cases, 61,770 European ancestry controls		7p12.3	7	46887097	NR	EPS15P1 - MRPL42P4	ENSG00000242948	ENSG00000242552		103962	139031	rs10951878-C	rs10951878	0	0	IGFBP3	965825	None	0	10951878	intergenic_variant	1	0.49	1e-08	8.0		1.06	[1.04-1.09]	Affymetrix, Illumina [> 10000000] (imputed)	N	colorectal cancer	http://purl.obolibrary.org/obo/MONDO_0005575	GCST007992	Genome-wide genotyping array
2021-02-11	33338681	Chu H	2020-12-15	A prospective study of the associations among fine particulate matter, genetic variants, and the risk of colorectal cancer.	Colorectal cancer x fine particulate matter exposure levels interaction	590 European ancestry cases, 55 Black cases, 9 Hispanic cases, 28 Asian ancestry cases, 5 cases, 12,715 European ancestry controls, 1,153 Black controls, 37 Hispanic controls, 94 Asian ancestry controls, 15 controls		7p12.1	7	51473441	COBL	CICP17 - ROBO2P1	ENSG00000227233	ENSG00000229478		88781	126845	rs11761214-C	rs11761214	0	0	COBL	156632	None	0	11761214	intron_variant	1	0.299	3e-09	8.522878745280337		0.89	[0.86-0.93]	Illumina [4085111] (imputed)	N	colorectal cancer, particulate matter air pollution measurement	http://purl.obolibrary.org/obo/MONDO_0005575, http://www.ebi.ac.uk/efo/EFO_0008255	GCST011108	Genome-wide genotyping array
2022-12-16	35512400	Tian Y	2022-05-05	Genome-Wide Interaction Analysis of Genetic Variants with Menopausal Hormone Therapy for Colorectal Cancer Risk.	Colorectal cancer x menopausal hormone therapy interaction	11,519 European ancestry cases, 16,967 European ancestry controls		6q26	6	163360388		PACRG-AS1 - CAHM	ENSG00000281692	ENSG00000270419		35858	52673	rs73605719-?	rs73605719	0	0	QKI	54330	None	0	73605719	intergenic_variant	1	NR	5e-07	6.301029995663981				NR [NR] (imputed)	N	colorectal cancer, hormone replacement therapy	http://purl.obolibrary.org/obo/MONDO_0005575, http://www.ebi.ac.uk/efo/EFO_0003961	GCST90243993	Genome-wide genotyping array
2022-12-16	35512400	Tian Y	2022-05-05	Genome-Wide Interaction Analysis of Genetic Variants with Menopausal Hormone Therapy for Colorectal Cancer Risk.	Colorectal cancer x menopausal hormone therapy interaction (2df test)	11,519 European ancestry cases, 16,967 European ancestry controls		6q26	6	163360388		PACRG-AS1 - CAHM	ENSG00000281692	ENSG00000270419		35858	52673	rs73605719-?	rs73605719	0	0	QKI	54330	None	0	73605719	intergenic_variant	1	NR	1e-06	6.0				NR [NR] (imputed)	N	colorectal cancer, hormone replacement therapy	http://purl.obolibrary.org/obo/MONDO_0005575, http://www.ebi.ac.uk/efo/EFO_0003961	GCST90243994	Genome-wide genotyping array
2022-12-16	35512400	Tian Y	2022-05-05	Genome-Wide Interaction Analysis of Genetic Variants with Menopausal Hormone Therapy for Colorectal Cancer Risk.	Colorectal cancer x menopausal hormone therapy interaction (3df test)	11,519 European ancestry cases, 16,967 European ancestry controls		6q26	6	163360388		PACRG-AS1 - CAHM	ENSG00000281692	ENSG00000270419		35858	52673	rs73605719-?	rs73605719	0	0	QKI	54330	None	0	73605719	intergenic_variant	1	NR	4e-06	5.3979400086720375				NR [NR] (imputed)	N	colorectal cancer, hormone replacement therapy	http://purl.obolibrary.org/obo/MONDO_0005575, http://www.ebi.ac.uk/efo/EFO_0003961	GCST90243995	Genome-wide genotyping array
2022-12-16	35512400	Tian Y	2022-05-05	Genome-Wide Interaction Analysis of Genetic Variants with Menopausal Hormone Therapy for Colorectal Cancer Risk.	Colorectal cancer x menopausal hormone therapy interaction	11,519 European ancestry cases, 16,967 European ancestry controls		6q24.3	6	147970905		SAMD5 - SASH1	ENSG00000203727	ENSG00000111961		233358	301399	rs9322114-?	rs9322114	0	0	SASH1	222563	None	0	9322114	regulatory_region_variant	1	NR	9e-07	6.045757490560675				NR [NR] (imputed)	N	colorectal cancer, hormone replacement therapy	http://purl.obolibrary.org/obo/MONDO_0005575, http://www.ebi.ac.uk/efo/EFO_0003961	GCST90243993	Genome-wide genotyping array
2024-05-20	38664626	Schmit SL	2024-04-25	Germline genetic regulation of the colorectal tumor immune microenvironment.	T-cell receptor clonality in colorectal cancer	2,395 individuals	254 European ancestry individuals	6q23.3	6	137597303		BTF3L4P3 - LINC03004	ENSG00000213108	ENSG00000230533		52931	60695	rs577783-A	rs577783	0	0	OLIG3	102909	None	0	577783	intergenic_variant	1	0.63	1e-06	6.0		0.86	[0.8-0.91]	Affymetrix, Illumina [14548716] (imputed)	N	lymphocyte measurement	http://www.ebi.ac.uk/efo/EFO_0803546	GCST90301398	Genome-wide genotyping array
2024-04-30	38538606	Harris BHL	2024-03-27	New role of fat-free mass in cancer risk linked with genetic predisposition.	Colorectal cancer	4,988 European ancestry cases, 310,272 European ancestry controls		6q23.2	6	132677730		HLFP1 - VNN1	ENSG00000218194	ENSG00000112299		2347	3119	rs538875545-G	rs538875545	0	0	TAAR1	18548	None	0	538875545	intergenic_variant	1	NR	6e-07	6.221848749616356		1.56884	[0.95-2.18] unit increase	Affymetrix [18894319] (imputed)	N	colorectal cancer	http://purl.obolibrary.org/obo/MONDO_0005575	GCST90428118	Genome-wide genotyping array
2015-06-22	25192705	Du M	2014-09-05	No evidence of gene-calcium interactions from genome-wide analysis of colorectal cancer risk.	Colorectal cancer (calcium intake interaction)	9,006 European ancestry cases, 9,503 European ancestry controls		6q23.1	6	130604622	EPB41L2, TMEM200A	Y_RNA - SMLR1	ENSG00000201134	ENSG00000256162		30510	222784	rs1933755-T	rs1933755	0	0	SMLR1	222784	None	0	1933755	regulatory_region_variant	1	0.9	2e-06	5.698970004336019	(Total calcium intake)	1.19	[1.11-1.28]	NR [~ 2700000] (imputed)	N	calcium intake measurement, colorectal cancer	http://www.ebi.ac.uk/efo/EFO_0006521, http://purl.obolibrary.org/obo/MONDO_0005575	GCST002596	Genome-wide genotyping array
2019-06-27	31089142	Law PJ	2019-05-14	Association analyses identify 31 new risk loci for colorectal cancer susceptibility.	Colorectal cancer	31,197 European ancestry cases, 61,770 European ancestry controls		6q21	6	105519019	NR	PREP - LINC02836	ENSG00000085377	ENSG00000237567		64957	93648	rs6928864-C	rs6928864	0	0	PREP	115937	None	0	6928864	intron_variant	1	0.91	1e-08	8.0		1.13	[1.09-1.19]	Affymetrix, Illumina [> 10000000] (imputed)	N	colorectal cancer	http://purl.obolibrary.org/obo/MONDO_0005575	GCST007992	Genome-wide genotyping array
2023-03-10	36539618	Fernandez-Rozadilla C	2022-12-20	Deciphering colorectal cancer genetics through multi-omic analysis of 100,204 cases and 154,587 controls of European and east Asian ancestries.	Colorectal cancer	21,731 European ancestry cases, 47,444 European ancestry controls, 78,473 East Asian ancestry cases, 107,143 East Asian ancestry controls		6q21	6	105519019		PREP - LINC02836	ENSG00000085377	ENSG00000237567		64957	93648	rs6928864-A	rs6928864	0	0	PREP	115937	None	0	6928864	intron_variant	1	NR	9e-07	6.045757490560675		0.0927	[0.056-0.13] unit decrease	Affymetrix, Illumina [22200000] (imputed)	N	colorectal cancer	http://purl.obolibrary.org/obo/MONDO_0005575	GCST90129505	Genome-wide genotyping array
2022-10-18	36077729	Garcia-Etxebarria K	2022-08-29	Performance of the Use of Genetic Information to Assess the Risk of Colorectal Cancer in the Basque Population.	Colorectal cancer vs inflammatory bowel disease	835 Basque ancestry cases, 492 Basque ancestry controls		6q16.3	6	102762890		GRIK2 - R3HDM2P2	ENSG00000164418	ENSG00000216817		681268	1254743	rs951197-C	rs951197	0	0	ASCC3	1881561	None	0	951197	intergenic_variant	1	0.476	6e-07	6.221848749616356		0.5	[0.4-0.7]	Illumina [5399981] (imputed)	N	colorectal cancer, inflammatory bowel disease	http://purl.obolibrary.org/obo/MONDO_0005575, http://www.ebi.ac.uk/efo/EFO_0003767	GCST90179123	Genome-wide genotyping array
2022-10-18	36077729	Garcia-Etxebarria K	2022-08-29	Performance of the Use of Genetic Information to Assess the Risk of Colorectal Cancer in the Basque Population.	Colorectal cancer vs inflammatory bowel disease or controls	835 Basque ancestry cases, 1,432 Basque ancestry controls		6q16.3	6	102762890		GRIK2 - R3HDM2P2	ENSG00000164418	ENSG00000216817		681268	1254743	rs951197-C	rs951197	0	0	ASCC3	1881561	None	0	951197	intergenic_variant	1	0.484	2e-07	6.698970004336019		0.6	[0.5-0.7]	Illumina [5399981] (imputed)	N	colorectal cancer	http://purl.obolibrary.org/obo/MONDO_0005575	GCST90179124	Genome-wide genotyping array
2024-01-23	35984985	Park HA	2022-08-19	Predictive polygenic score for outcome after first-line oxaliplatin-based chemotherapy in colorectal cancer patients using supervised principal component analysis.	Overall survival in resected stage III colon cancer x oxaliplatin treatment interaction	2,547 European ancestry cases with oxaliplatin treatment, 118 European ancestry cases with other treatment, 134 Asian ancestry cases with oxaliplatin treatment, 6 Asian ancestry cases with other treatment, 213 African American cases with oxaliplatin treatment, 7 African American cases with other treatment, 73 cases with oxaliplatin treatment		6q16.3	6	103596015		GRIK2 - R3HDM2P2	ENSG00000164418	ENSG00000216817		1514393	421618	rs34110997-?	rs34110997	0	0	LIN28B	1341011	None	0	34110997	intergenic_variant	1	NR	5e-08	7.301029995663981				Illumina [4695046] (imputed)	N	colon carcinoma, overall survival, trait in response to oxaliplatin	http://www.ebi.ac.uk/efo/EFO_1001950, http://www.ebi.ac.uk/efo/EFO_0000638, http://purl.obolibrary.org/obo/OBA_2050333	GCST90308765	Genome-wide genotyping array
2022-09-30	34391895	Kanai M	2021-08-12	Large-Scale Prospective Genome-Wide Association Study of Oxaliplatin in Stage II/III Colon Cancer and Neuropathy.	Oxaliplatin-induced allergic reactions in colon cancer	102 Japanese ancestry cases, 826 Japanese ancestry controls		6q16.1	6	98782685		EIF4EBP2P3 - POU3F2	ENSG00000220505	ENSG00000184486		602853	51889	rs142701536-C	rs142701536	0	0	POU3F2	51889	None	0	142701536	intergenic_variant	1	NR	9e-06	5.045757490560675		4.28	[2.25-8.12]	Illumina [6412903] (imputed)	N	drug allergy, trait in response to platinum	http://www.ebi.ac.uk/efo/EFO_0009482, http://purl.obolibrary.org/obo/OBA_2040037	GCST90060088	Genome-wide genotyping array
2019-03-28	30738427	Penney ME	2019-02-09	A genome-wide association study identifies single nucleotide polymorphisms associated with time-to-metastasis in colorectal cancer.	Metastasis in stage I-III microsatellite instability low/stable colorectal cancer (time to event)	379 European ancestry cases		6q15	6	90477791	NR	MIR4464 - MAP3K7	ENSG00000266760	ENSG00000135341		164958	35782	rs1145724-G	rs1145724	0	0	BACH2	180948	None	0	1145724	regulatory_region_variant	1	NR	2e-08	7.698970004336019	(Cox proportional hazards regression model)	30.76	[9.27-102.03]	Illumina [810622]	N	metastasis measurement, disease progression measurement	http://www.ebi.ac.uk/efo/EFO_0007675, http://www.ebi.ac.uk/efo/EFO_0008336	GCST007434	Genome-wide genotyping array
2022-10-18	36077729	Garcia-Etxebarria K	2022-08-29	Performance of the Use of Genetic Information to Assess the Risk of Colorectal Cancer in the Basque Population.	Rectal cancer	235 Basque ancestry cases, 940 Basque ancestry controls		6q14.3	6	85871327		Y_RNA - RNU4-12P	ENSG00000201134	ENSG00000202103		93572	121694	rs72909399-T	rs72909399	0	0	SYNCRIP	227457	None	0	72909399	intergenic_variant	1	0.014	8e-07	6.096910013008056		74.7	[13.5-414.7]	Illumina [5394721] (imputed)	N	rectum cancer	http://www.ebi.ac.uk/efo/EFO_1000657	GCST90162555	Genome-wide genotyping array
2021-06-24	34062886	Nazarian A	2021-05-01	Genome-Wide Analysis of Sex Disparities in the Genetic Architecture of Lung and Colorectal Cancers.	Colorectal cancer	211 European ancestry female cases, 186 European ancestry male cases, 8,382 European ancestry female controls, 6,312 European ancestry male controls		6q14.3	6	86515650	HTR1E	RN7SL643P - HTR1E	ENSG00000243124	ENSG00000168830		79512	421878	rs72907251-C	rs72907251	0	0	HTR1E	421878	None	0	72907251	intergenic_variant	1	0.937	1e-06	6.0	(Male)	0.446	[0.32-0.57]	NR [up to 1668415] (imputed)	N	colorectal cancer	http://purl.obolibrary.org/obo/MONDO_0005575	GCST011973	Genome-wide genotyping array
2024-04-30	38538606	Harris BHL	2024-03-27	New role of fat-free mass in cancer risk linked with genetic predisposition.	Colorectal cancer	4,988 European ancestry cases, 310,272 European ancestry controls		6q14.1	6	81308725		RPSAP72 - TENT5A	ENSG00000219361	ENSG00000112773		838297	182714	rs182674165-T	rs182674165	0	0	TPBG	1054258	None	0	182674165	intergenic_variant	1	NR	1e-06	6.0		1.02679	[0.61-1.44] unit increase	Affymetrix [18894319] (imputed)	N	colorectal cancer	http://purl.obolibrary.org/obo/MONDO_0005575	GCST90428118	Genome-wide genotyping array
2022-09-30	34391895	Kanai M	2021-08-12	Large-Scale Prospective Genome-Wide Association Study of Oxaliplatin in Stage II/III Colon Cancer and Neuropathy.	Time to recovery from peripheral sensory neuropathy in colon cancer	1,364 Japanese ancestry individuals		6q13	6	69805213		LMBRD1			ENSG00000168216			rs62407462-C	rs62407462	0	0	LMBRD1	8203	None	0	62407462	intron_variant	0	0.58	1e-05	5.0		1.28	[1.16-1.42]	Illumina [6412903] (imputed)	N	sensory peripheral neuropathy, remission	http://purl.obolibrary.org/obo/MONDO_0002321, http://www.ebi.ac.uk/efo/EFO_0009785	GCST90060087	Genome-wide genotyping array
2022-09-30	34391895	Kanai M	2021-08-12	Large-Scale Prospective Genome-Wide Association Study of Oxaliplatin in Stage II/III Colon Cancer and Neuropathy.	Time to colon cancer recurrence	1,364 Japanese ancestry individuals		6q13	6	71620235		KRT19P1 - RNU4-66P	ENSG00000218014	ENSG00000202069		34329	32239	rs141641519-A	rs141641519	0	0	RIMS1	266315	None	0	141641519	intergenic_variant	1	NR	9e-08	7.045757490560675		3.544	[2.229-5.637]	Illumina [6412903] (imputed)	N	disease recurrence, colon carcinoma	http://www.ebi.ac.uk/efo/EFO_0004952, http://www.ebi.ac.uk/efo/EFO_1001950	GCST90060090	Genome-wide genotyping array
2022-09-30	34391895	Kanai M	2021-08-12	Large-Scale Prospective Genome-Wide Association Study of Oxaliplatin in Stage II/III Colon Cancer and Neuropathy.	Time to colon cancer recurrence	1,364 Japanese ancestry individuals		6q12	6	67848787		Y_RNA - LINC02549	ENSG00000201134	ENSG00000226497		223323	378185	rs140432770-C	rs140432770	0	0	ADGRB3	786495	None	0	140432770	intergenic_variant	1	NR	4e-06	5.3979400086720375		4.097	[2.246-7.474]	Illumina [6412903] (imputed)	N	disease recurrence, colon carcinoma	http://www.ebi.ac.uk/efo/EFO_0004952, http://www.ebi.ac.uk/efo/EFO_1001950	GCST90060090	Genome-wide genotyping array
2018-08-01	29698419	Pande M	2018-04-26	Genetic susceptibility markers for a breast-colorectal cancer phenotype: Exploratory results from genome-wide association studies.	Breast cancer and/or colorectal cancer	589 European ancestry colorectal cancer with a family history of breast cancer cases, 378 European ancestry breast cancer cases with a family history of colorectal cancer cases, 18 European ancestry breast and colorectal cancer cases, 1,769 European ancestry controls		6q12	6	66197278	AC002485.1	NUFIP1P1 - RNU7-66P	ENSG00000218890	ENSG00000238949		102369	531565	rs112319963-?	rs112319963	0	0	EYS	490052	None	0	112319963	intergenic_variant	1	0.01	2e-06	5.698970004336019		4.0	[2.22-7.69]	Illumina [6220060] (imputed)	N	colorectal cancer, breast carcinoma	http://purl.obolibrary.org/obo/MONDO_0005575, http://www.ebi.ac.uk/efo/EFO_0000305	GCST006035	Genome-wide genotyping array
2022-09-30	34391895	Kanai M	2021-08-12	Large-Scale Prospective Genome-Wide Association Study of Oxaliplatin in Stage II/III Colon Cancer and Neuropathy.	Oxaliplatin-induced allergic reactions in colon cancer	102 Japanese ancestry cases, 826 Japanese ancestry controls		6p22.3	6	19208394		RPL21P61 - LNC-LBCS	ENSG00000217379	ENSG00000228412		64234	115034	rs76631136-A	rs76631136	0	0	ID4	628976	None	0	76631136	intergenic_variant	1	NR	8e-06	5.096910013008056		5.28	[2.54-10.98]	Illumina [6412903] (imputed)	N	drug allergy, trait in response to platinum	http://www.ebi.ac.uk/efo/EFO_0009482, http://purl.obolibrary.org/obo/OBA_2040037	GCST90060088	Genome-wide genotyping array
2022-10-18	36077729	Garcia-Etxebarria K	2022-08-29	Performance of the Use of Genetic Information to Assess the Risk of Colorectal Cancer in the Basque Population.	Colorectal cancer vs inflammatory bowel disease	835 Basque ancestry cases, 492 Basque ancestry controls		6p22.3	6	18745227		MIR548A1HG - RPL21P61	ENSG00000283408	ENSG00000217379		71226	398468	rs72840740-C	rs72840740	0	0	DEK	480697	None	0	72840740	intergenic_variant	1	0.014	1e-06	6.0		0.1	[0.0-0.2]	Illumina [5399981] (imputed)	N	colorectal cancer, inflammatory bowel disease	http://purl.obolibrary.org/obo/MONDO_0005575, http://www.ebi.ac.uk/efo/EFO_0003767	GCST90179123	Genome-wide genotyping array
2024-04-30	38538606	Harris BHL	2024-03-27	New role of fat-free mass in cancer risk linked with genetic predisposition.	Colorectal cancer	4,988 European ancestry cases, 310,272 European ancestry controls		6p22.3	6	19211046		RPL21P61 - LNC-LBCS	ENSG00000217379	ENSG00000228412		66886	112382	rs140157480-A	rs140157480	0	0	ID4	626324	None	0	140157480	regulatory_region_variant	1	NR	8e-07	6.096910013008056		2.24903	[1.36-3.14] unit increase	Affymetrix [18894319] (imputed)	N	colorectal cancer	http://purl.obolibrary.org/obo/MONDO_0005575	GCST90428118	Genome-wide genotyping array
2022-12-16	35512400	Tian Y	2022-05-05	Genome-Wide Interaction Analysis of Genetic Variants with Menopausal Hormone Therapy for Colorectal Cancer Risk.	Colorectal cancer x estrogen-progesterone hormone therapy interaction (2df test)	11,519 European ancestry cases, 16,967 European ancestry controls		6p22.3	6	22809761		CASC15 - RPL6P18	ENSG00000272168	ENSG00000218476		155306	292919	rs12210892-?	rs12210892	0	0	PRL	506926	None	0	12210892	intron_variant	1	NR	1e-06	6.0				NR [NR] (imputed)	N	colorectal cancer, hormone replacement therapy	http://purl.obolibrary.org/obo/MONDO_0005575, http://www.ebi.ac.uk/efo/EFO_0003961	GCST90244000	Genome-wide genotyping array
2022-12-16	35512400	Tian Y	2022-05-05	Genome-Wide Interaction Analysis of Genetic Variants with Menopausal Hormone Therapy for Colorectal Cancer Risk.	Colorectal cancer x estrogen-progesterone hormone therapy interaction (3df test)	11,519 European ancestry cases, 16,967 European ancestry controls		6p22.3	6	22809761		CASC15 - RPL6P18	ENSG00000272168	ENSG00000218476		155306	292919	rs12210892-?	rs12210892	0	0	PRL	506926	None	0	12210892	intron_variant	1	NR	5e-06	5.301029995663981				NR [NR] (imputed)	N	colorectal cancer, hormone replacement therapy	http://purl.obolibrary.org/obo/MONDO_0005575, http://www.ebi.ac.uk/efo/EFO_0003961	GCST90244001	Genome-wide genotyping array
2019-04-09	30529582	Lu Y	2018-12-06	Large-scale Genome-wide Association Study of East Asians Identifies Loci Associated With Risk for Colorectal Cancer.	Colorectal cancer	22,775 East Asian ancestry cases, 47,731 East Asian ancestry controls		6p22.1	6	29842083	HLA-G	HLA-G - HCP5B	ENSG00000204632	ENSG00000281831		10958	29812	rs1476570-A	rs1476570	0	0	HLA-A	100449	None	0	1476570	intergenic_variant	1	0.376	7e-09	8.154901959985743		1.12	[1.08-1.16]	Affymetrix, Illumina [up to 10700000] (imputed)	N	colorectal cancer	http://purl.obolibrary.org/obo/MONDO_0005575	GCST007552	Genome-wide genotyping array, Exome genotyping array
2023-03-10	36539618	Fernandez-Rozadilla C	2022-12-20	Deciphering colorectal cancer genetics through multi-omic analysis of 100,204 cases and 154,587 controls of European and east Asian ancestries.	Colorectal cancer	21,731 European ancestry cases, 47,444 European ancestry controls, 78,473 East Asian ancestry cases, 107,143 East Asian ancestry controls		6p21.33	6	31349584		LINC02571 - HLA-B	ENSG00000256166	ENSG00000234745		47942	4288	rs62401893-A	rs62401893	0	0	MICA	51127	None	0	62401893	intergenic_variant	1	NR	3e-08	7.522878745280337		0.1039	[0.067-0.141] unit increase	Affymetrix, Illumina [22200000] (imputed)	N	colorectal cancer	http://purl.obolibrary.org/obo/MONDO_0005575	GCST90129505	Genome-wide genotyping array
2023-03-10	36539618	Fernandez-Rozadilla C	2022-12-20	Deciphering colorectal cancer genetics through multi-omic analysis of 100,204 cases and 154,587 controls of European and east Asian ancestries.	Colorectal cancer	21,731 European ancestry cases, 47,444 European ancestry controls, 78,473 East Asian ancestry cases, 107,143 East Asian ancestry controls		6p21.33	6	31094890		RNU6-1133P - C6orf15	ENSG00000222895	ENSG00000204542		11781	16333	rs2517448-C	rs2517448	0	0	PSORS1C1	19910	None	0	2517448	TF_binding_site_variant	1	NR	2e-11	10.698970004336019		0.0461	[0.033-0.059] unit increase	Affymetrix, Illumina [22200000] (imputed)	N	colorectal cancer	http://purl.obolibrary.org/obo/MONDO_0005575	GCST90129505	Genome-wide genotyping array
2023-03-10	36539618	Fernandez-Rozadilla C	2022-12-20	Deciphering colorectal cancer genetics through multi-omic analysis of 100,204 cases and 154,587 controls of European and east Asian ancestries.	Colorectal cancer	21,731 European ancestry cases, 47,444 European ancestry controls, 78,473 East Asian ancestry cases, 107,143 East Asian ancestry controls		6p21.33	6	31459318		LINC01149 - HCP5	ENSG00000230174	ENSG00000206337		12345	3852	rs2516452-G	rs2516452	0	0	MICB	35600	None	0	2516452	intron_variant	1	NR	5e-11	10.301029995663981		0.0729	[0.051-0.095] unit decrease	Affymetrix, Illumina [22200000] (imputed)	N	colorectal cancer	http://purl.obolibrary.org/obo/MONDO_0005575	GCST90129505	Genome-wide genotyping array
2019-05-28	30510241	Huyghe JR	2018-12-03	Discovery of common and rare genetic risk variants for colorectal cancer.	Colorectal cancer or advanced adenoma	55,105 European ancestry cases, 3,026 East Asian ancestry cases, 65,079 European ancestry controls, 2,268 East Asian ancestry controls		6p21.33	6	31347735	MHC	LINC02571 - HLA-B	ENSG00000256166	ENSG00000234745		46093	6137	rs116685461-G	rs116685461	0	0	MICA	52976	None	0	116685461	intergenic_variant	1	0.8755	3e-06	5.522878745280337		1.06	[1.04-1.09]	Affymetrix, Illumina [16900397] (imputed)	N	colorectal cancer, colorectal adenoma	http://purl.obolibrary.org/obo/MONDO_0005575, http://www.ebi.ac.uk/efo/EFO_0005406	GCST007856	Genome-wide genotyping array
2019-05-28	30510241	Huyghe JR	2018-12-03	Discovery of common and rare genetic risk variants for colorectal cancer.	Colorectal cancer or advanced adenoma	55,105 European ancestry cases, 3,026 East Asian ancestry cases, 65,079 European ancestry controls, 2,268 East Asian ancestry controls		6p21.33	6	31042408	MHC	MUC22 - HCG22	ENSG00000261272	ENSG00000228789		7006	11042	rs116353863-C	rs116353863	0	0	PSORS1C1	72392	None	0	116353863	regulatory_region_variant	1	0.0165	9e-09	8.045757490560675		1.2	[1.13-1.27]	Affymetrix, Illumina [16900397] (imputed)	N	colorectal cancer, colorectal adenoma	http://purl.obolibrary.org/obo/MONDO_0005575, http://www.ebi.ac.uk/efo/EFO_0005406	GCST007856	Genome-wide genotyping array
2023-03-10	36539618	Fernandez-Rozadilla C	2022-12-20	Deciphering colorectal cancer genetics through multi-omic analysis of 100,204 cases and 154,587 controls of European and east Asian ancestries.	Colorectal cancer	21,731 European ancestry cases, 47,444 European ancestry controls, 78,473 East Asian ancestry cases, 107,143 East Asian ancestry controls		6p21.33	6	31042408		MUC22 - HCG22	ENSG00000261272	ENSG00000228789		7006	11042	rs116353863-C	rs116353863	0	0	PSORS1C1	72392	None	0	116353863	regulatory_region_variant	1	NR	3e-09	8.522878745280337		0.1648	[0.11-0.22] unit increase	Affymetrix, Illumina [22200000] (imputed)	N	colorectal cancer	http://purl.obolibrary.org/obo/MONDO_0005575	GCST90129505	Genome-wide genotyping array
2019-06-27	31089142	Law PJ	2019-05-14	Association analyses identify 31 new risk loci for colorectal cancer susceptibility.	Colorectal cancer	31,197 European ancestry cases, 61,770 European ancestry controls		6p21.32	6	32626471	NR	HLA-DRB1 - HLA-DQA1	ENSG00000196126	ENSG00000196735		36623	1708	rs9271770-A	rs9271770	0	0	HLA-DQA1	10935	None	0	9271770	intergenic_variant	1	0.81	4e-08	7.3979400086720375		1.08	[1.05-1.11]	Affymetrix, Illumina [> 10000000] (imputed)	N	colorectal cancer	http://purl.obolibrary.org/obo/MONDO_0005575	GCST007992	Genome-wide genotyping array
2019-05-28	30510241	Huyghe JR	2018-12-03	Discovery of common and rare genetic risk variants for colorectal cancer.	Colorectal cancer or advanced adenoma	55,105 European ancestry cases, 3,026 East Asian ancestry cases, 65,079 European ancestry controls, 2,268 East Asian ancestry controls		6p21.32	6	32625303	NR	HLA-DRB1 - HLA-DQA1	ENSG00000196126	ENSG00000196735		35455	2876	rs9271695-G	rs9271695	0	0	HLA-DQA1	12103	None	0	9271695	intergenic_variant	1	0.8044	1e-13	13.0		1.09	[1.07-1.12]	Affymetrix, Illumina [16900397] (imputed)	N	colorectal cancer, colorectal adenoma	http://purl.obolibrary.org/obo/MONDO_0005575, http://www.ebi.ac.uk/efo/EFO_0005406	GCST007856	Genome-wide genotyping array
2022-10-18	36077729	Garcia-Etxebarria K	2022-08-29	Performance of the Use of Genetic Information to Assess the Risk of Colorectal Cancer in the Basque Population.	Colorectal cancer vs inflammatory bowel disease	835 Basque ancestry cases, 492 Basque ancestry controls		6p21.32	6	32619017		HLA-DRB1 - HLA-DQA1	ENSG00000196126	ENSG00000196735		29169	9162	rs9271365-G	rs9271365	0	0	HLA-DQA1	18389	None	0	9271365	intergenic_variant	1	0.353	2e-06	5.698970004336019		1.8	[1.4-2.3]	Illumina [5399981] (imputed)	N	colorectal cancer, inflammatory bowel disease	http://purl.obolibrary.org/obo/MONDO_0005575, http://www.ebi.ac.uk/efo/EFO_0003767	GCST90179123	Genome-wide genotyping array
2023-03-10	36539618	Fernandez-Rozadilla C	2022-12-20	Deciphering colorectal cancer genetics through multi-omic analysis of 100,204 cases and 154,587 controls of European and east Asian ancestries.	Colorectal cancer	21,731 European ancestry cases, 47,444 European ancestry controls, 78,473 East Asian ancestry cases, 107,143 East Asian ancestry controls		6p21.32	6	32618955		HLA-DRB1 - HLA-DQA1	ENSG00000196126	ENSG00000196735		29107	9224	rs9271363-C	rs9271363	0	0	HLA-DQA1	18451	None	0	9271363	intergenic_variant	1	NR	9e-20	19.045757490560675		0.0836	[0.066-0.102] unit increase	Affymetrix, Illumina [22200000] (imputed)	N	colorectal cancer	http://purl.obolibrary.org/obo/MONDO_0005575	GCST90129505	Genome-wide genotyping array
2019-05-28	30510241	Huyghe JR	2018-12-03	Discovery of common and rare genetic risk variants for colorectal cancer.	Colorectal cancer or advanced adenoma	55,105 European ancestry cases, 3,026 East Asian ancestry cases, 65,079 European ancestry controls, 2,268 East Asian ancestry controls		6p21.2	6	36655602	CDKN1A	RNU1-88P - Y_RNA	ENSG00000238554	ENSG00000201134		15930	17236	rs9470361-A	rs9470361	0	0	CDKN1A	20861	None	0	9470361	regulatory_region_variant	1	0.2488	9e-08	7.045757490560675		1.06	[1.03-1.08]	Affymetrix, Illumina [16900397] (imputed)	N	colorectal cancer, colorectal adenoma	http://purl.obolibrary.org/obo/MONDO_0005575, http://www.ebi.ac.uk/efo/EFO_0005406	GCST007856	Genome-wide genotyping array
2023-03-10	36539618	Fernandez-Rozadilla C	2022-12-20	Deciphering colorectal cancer genetics through multi-omic analysis of 100,204 cases and 154,587 controls of European and east Asian ancestries.	Colorectal cancer	21,731 European ancestry cases, 47,444 European ancestry controls, 78,473 East Asian ancestry cases, 107,143 East Asian ancestry controls		6p21.2	6	36655602		RNU1-88P - Y_RNA	ENSG00000238554	ENSG00000201134		15930	17236	rs9470361-A	rs9470361	0	0	CDKN1A	20861	None	0	9470361	regulatory_region_variant	1	NR	2e-18	17.69897000433602		0.0675	[0.052-0.083] unit increase	Affymetrix, Illumina [22200000] (imputed)	N	colorectal cancer	http://purl.obolibrary.org/obo/MONDO_0005575	GCST90129505	Genome-wide genotyping array
2020-04-17	31826910	Lu Y	2019-12-11	Identification of novel loci and new risk variant in known loci for colorectal cancer risk in East Asians.	Colorectal cancer	23,572 East Asian ancestry cases, 48,700 East Asian ancestry controls	58,131 European ancestry cases, 67,347 European ancestry controls	6p21.2	6	36655123	CDKN1A	RNU1-88P - Y_RNA	ENSG00000238554	ENSG00000201134		15451	17715	rs1321311-A	rs1321311	0	0	CDKN1A	21340	None	0	1321311	regulatory_region_variant	1	NR	2e-06	5.698970004336019	(East Asian)	1.09	[1.05-1.13]	Affymetrix, Illumina [up to 47000000] (imputed)	N	colorectal cancer	http://purl.obolibrary.org/obo/MONDO_0005575	GCST009869	Genome-wide genotyping array
2019-04-09	30529582	Lu Y	2018-12-06	Large-scale Genome-wide Association Study of East Asians Identifies Loci Associated With Risk for Colorectal Cancer.	Colorectal cancer	22,775 East Asian ancestry cases, 47,731 East Asian ancestry controls		6p21.2	6	36655123	CDKN1A	RNU1-88P - Y_RNA	ENSG00000238554	ENSG00000201134		15451	17715	rs1321311-A	rs1321311	0	0	CDKN1A	21340	None	0	1321311	regulatory_region_variant	1	0.15	1e-06	6.0		1.09	[1.05-1.13]	Affymetrix, Illumina [up to 10700000] (imputed)	N	colorectal cancer	http://purl.obolibrary.org/obo/MONDO_0005575	GCST007552	Genome-wide genotyping array, Exome genotyping array
2012-07-17	22634755	Dunlop MG	2012-05-27	Common variation near CDKN1A, POLD3 and SHROOM2 influences colorectal cancer risk.	Colorectal cancer	8,323 European ancestry cases, 9,457 European ancestry controls	19,513 European ancestry cases, 17,657 European ancestry controls, 1,583 Japanese ancestry cases, 1,898 Japanese ancestry controls	6p21.2	6	36655123	CDKN1A	RNU1-88P - Y_RNA	ENSG00000238554	ENSG00000201134		15451	17715	rs1321311-?	rs1321311	0	0	CDKN1A	21340	None	0	1321311	regulatory_region_variant	1	NR	1e-10	10.0		1.1	[1.07-1.13]	Illumina [NR] (imputed)	N	colorectal cancer	http://purl.obolibrary.org/obo/MONDO_0005575	GCST001544	Genome-wide genotyping array
2019-06-27	31089142	Law PJ	2019-05-14	Association analyses identify 31 new risk loci for colorectal cancer susceptibility.	Colorectal cancer	31,197 European ancestry cases, 61,770 European ancestry controls		6p21.2	6	36655347	NR	RNU1-88P - Y_RNA	ENSG00000238554	ENSG00000201134		15675	17491	rs1321310-C	rs1321310	0	0	CDKN1A	21116	None	0	1321310	regulatory_region_variant	1	NR	6e-11	10.221848749616356		1.09	[1.06-1.11]	Affymetrix, Illumina [> 10000000] (imputed)	N	colorectal cancer	http://purl.obolibrary.org/obo/MONDO_0005575	GCST007992	Genome-wide genotyping array
2023-03-10	36539618	Fernandez-Rozadilla C	2022-12-20	Deciphering colorectal cancer genetics through multi-omic analysis of 100,204 cases and 154,587 controls of European and east Asian ancestries.	Colorectal cancer	21,731 European ancestry cases, 47,444 European ancestry controls, 78,473 East Asian ancestry cases, 107,143 East Asian ancestry controls		6p21.1	6	45604334		RUNX2			ENSG00000124813			rs57939401-A	rs57939401	0	0	SUPT3H	226400	None	0	57939401	intron_variant	0	NR	4e-10	9.397940008672037		0.063901	[0.044-0.084] unit increase	Affymetrix, Illumina [22200000] (imputed)	N	colorectal cancer	http://purl.obolibrary.org/obo/MONDO_0005575	GCST90129505	Genome-wide genotyping array
2022-04-06	34794066	Wills C	2021-11-15	A genome-wide search for determinants of survival in 1926 patients with advanced colorectal cancer with follow-up in over 22,000 patients.	Overall survival in advanced colorectal cancer	1,926 unknown and European ancestry individuals	22,639 unknown and European ancestry individuals	6p21.1	6	40627191		LRFN2 - UNC5CL	ENSG00000156564	ENSG00000124602		39827	399704	rs2473571-G	rs2473571	0	0	LRFN2	39827	None	0	2473571	intergenic_variant	1	NR	3e-06	5.522878745280337		1.19	[1.12-1.27]	Affymetrix [2900000] (imputed)	N	colorectal cancer, overall survival	http://purl.obolibrary.org/obo/MONDO_0005575, http://www.ebi.ac.uk/efo/EFO_0000638	GCST90101725	Genome-wide genotyping array
2023-03-10	36539618	Fernandez-Rozadilla C	2022-12-20	Deciphering colorectal cancer genetics through multi-omic analysis of 100,204 cases and 154,587 controls of European and east Asian ancestries.	Colorectal cancer	21,731 European ancestry cases, 47,444 European ancestry controls, 78,473 East Asian ancestry cases, 107,143 East Asian ancestry controls		6p12.1	6	55712416		HMGCLL1 - BMP5	ENSG00000146151	ENSG00000112175		133219	41237	rs2208603-C	rs2208603	0	0	HMGCLL1	33497	None	0	2208603	intergenic_variant	1	NR	4e-12	11.397940008672037		0.0489	[0.035-0.063] unit increase	Affymetrix, Illumina [22200000] (imputed)	N	colorectal cancer	http://purl.obolibrary.org/obo/MONDO_0005575	GCST90129505	Genome-wide genotyping array
2019-05-28	30510241	Huyghe JR	2018-12-03	Discovery of common and rare genetic risk variants for colorectal cancer.	Colorectal cancer or advanced adenoma	55,105 European ancestry cases, 3,026 East Asian ancestry cases, 65,079 European ancestry controls, 2,268 East Asian ancestry controls		6p12.1	6	55701310	BMP5	HMGCLL1 - BMP5	ENSG00000146151	ENSG00000112175		122113	52343	rs13204733-G	rs13204733	0	0	HMGCLL1	22391	None	0	13204733	intergenic_variant	1	0.141	2e-07	6.698970004336019	(conditioned on lead SNPs in LD)	1.07	[1.04-1.10]	Affymetrix, Illumina [16900397] (imputed)	N	colorectal cancer, colorectal adenoma	http://purl.obolibrary.org/obo/MONDO_0005575, http://www.ebi.ac.uk/efo/EFO_0005406	GCST007856	Genome-wide genotyping array
2024-04-30	38538606	Harris BHL	2024-03-27	New role of fat-free mass in cancer risk linked with genetic predisposition.	Colorectal cancer	4,988 European ancestry cases, 310,272 European ancestry controls		5q35.3	5	180373284		GFPT2 - RNU6-525P	ENSG00000131459	ENSG00000200555		19948	71225	rs771240193-A	rs771240193	0	0	GFPT2	19948	None	0	771240193	intergenic_variant	1	NR	8e-07	6.096910013008056		1.16654	[0.7-1.63] unit increase	Affymetrix [18894319] (imputed)	N	colorectal cancer	http://purl.obolibrary.org/obo/MONDO_0005575	GCST90428118	Genome-wide genotyping array
2024-04-30	38538606	Harris BHL	2024-03-27	New role of fat-free mass in cancer risk linked with genetic predisposition.	Colorectal cancer	4,988 European ancestry cases, 310,272 European ancestry controls		5q33.2	5	155682964		RPL6P32 - RNA5SP199	ENSG00000253646	ENSG00000200275		570640	162473	rs570955469-T	rs570955469	0	0	SGCD	44868	None	0	570955469	intergenic_variant	1	NR	2e-06	5.698970004336019		0.798977	[0.47-1.13] unit increase	Affymetrix [18894319] (imputed)	N	colorectal cancer	http://purl.obolibrary.org/obo/MONDO_0005575	GCST90428118	Genome-wide genotyping array
2019-03-28	30738427	Penney ME	2019-02-09	A genome-wide association study identifies single nucleotide polymorphisms associated with time-to-metastasis in colorectal cancer.	Metastasis in stage I-III microsatellite instability low/stable colorectal cancer (time to event)	379 European ancestry cases		5q32	5	148793365	NR	HTR4 - ADRB2	ENSG00000164270	ENSG00000169252		116130	33246	rs9285673-C	rs9285673	0	0	ADRB2	33246	None	0	9285673	regulatory_region_variant	1	NR	2e-08	7.698970004336019	(Cox proportional hazards regression model)	36.7	[10.53-127.95]	Illumina [810622]	N	metastasis measurement, disease progression measurement	http://www.ebi.ac.uk/efo/EFO_0007675, http://www.ebi.ac.uk/efo/EFO_0008336	GCST007434	Genome-wide genotyping array
2021-06-24	34062886	Nazarian A	2021-05-01	Genome-Wide Analysis of Sex Disparities in the Genetic Architecture of Lung and Colorectal Cancers.	Colorectal cancer	211 European ancestry female cases, 186 European ancestry male cases, 8,382 European ancestry female controls, 6,312 European ancestry male controls		5q31.1	5	133152748	FSTL4	HSPA4 - RPL6P15	ENSG00000170606	ENSG00000240611		46299	19470	rs4631227-A	rs4631227	0	0	ZCCHC10	126199	None	0	4631227	intergenic_variant	1	0.293	3e-06	5.522878745280337	(Male)	1.663	[1.34-1.98]	NR [up to 1668415] (imputed)	N	colorectal cancer	http://purl.obolibrary.org/obo/MONDO_0005575	GCST011973	Genome-wide genotyping array
2023-03-30	36777999	Nam K	2022-10-05	Genome-wide study on 72,298 individuals in Korean biobank data for 76 traits.	Colon cancer	251,000 East Asian ancestry individuals		5q31.1	5	134457675								chr5:134457675-?	chr5:134457675	0	0	CDKN2AIPNL	45794	None	0			1	NR	2e-13	12.698970004336019		0.15329	[0.12-0.19] unit decrease	NR [6907490] (imputed)	N	colon carcinoma	http://www.ebi.ac.uk/efo/EFO_1001950	GCST90255471	Genome-wide genotyping array
2019-04-09	30529582	Lu Y	2018-12-06	Large-scale Genome-wide Association Study of East Asians Identifies Loci Associated With Risk for Colorectal Cancer.	Colorectal cancer	22,775 East Asian ancestry cases, 47,731 East Asian ancestry controls		5q23.2	5	126652483	ALDH7A1, PHAX	SPMIP10 - BOLA3P3	ENSG00000196900	ENSG00000213630		16199	10854	rs12659017-G	rs12659017	0	0	ALDH7A1	57264	None	0	12659017	intergenic_variant	1	0.232	4e-08	7.3979400086720375		1.09	[1.06-1.12]	Affymetrix, Illumina [up to 10700000] (imputed)	N	colorectal cancer	http://purl.obolibrary.org/obo/MONDO_0005575	GCST007552	Genome-wide genotyping array, Exome genotyping array
2022-04-06	34794066	Wills C	2021-11-15	A genome-wide search for determinants of survival in 1926 patients with advanced colorectal cancer with follow-up in over 22,000 patients.	Overall survival in advanced colorectal cancer	1,926 unknown and European ancestry individuals	22,639 unknown and European ancestry individuals	5q22.1	5	111177429		WDR36 - RPS3AP21	ENSG00000134987	ENSG00000214784		46927	14797	rs244509-C	rs244509	0	0	CAMK4	46154	None	0	244509	intergenic_variant	1	NR	2e-06	5.698970004336019		0.81	[0.73-0.9]	Affymetrix [2900000] (imputed)	N	colorectal cancer, overall survival	http://purl.obolibrary.org/obo/MONDO_0005575, http://www.ebi.ac.uk/efo/EFO_0000638	GCST90101725	Genome-wide genotyping array
2023-03-10	36539618	Fernandez-Rozadilla C	2022-12-20	Deciphering colorectal cancer genetics through multi-omic analysis of 100,204 cases and 154,587 controls of European and east Asian ancestries.	Colorectal cancer	21,731 European ancestry cases, 47,444 European ancestry controls, 78,473 East Asian ancestry cases, 107,143 East Asian ancestry controls		5q14.3	5	83585436		VCAN - HAPLN1	ENSG00000038427	ENSG00000145681		3133	52369	rs3930345-T	rs3930345	0	0	TMEM167A	508042	None	0	3930345	intergenic_variant	1	NR	7e-09	8.154901959985743		0.04535	[0.03-0.061] unit decrease	Affymetrix, Illumina [22200000] (imputed)	N	colorectal cancer	http://purl.obolibrary.org/obo/MONDO_0005575	GCST90129505	Genome-wide genotyping array
2022-09-30	34391895	Kanai M	2021-08-12	Large-Scale Prospective Genome-Wide Association Study of Oxaliplatin in Stage II/III Colon Cancer and Neuropathy.	Time to colon cancer recurrence	1,364 Japanese ancestry individuals		5q14.3	5	83799222		RPL13AP14 - RNU4-11P	ENSG00000242858	ENSG00000202157		52233	4332	rs181288017-C	rs181288017	0	0	HAPLN1	78367	None	0	181288017	intergenic_variant	1	NR	1e-05	5.0		2.052	[1.492-2.822]	Illumina [6412903] (imputed)	N	disease recurrence, colon carcinoma	http://www.ebi.ac.uk/efo/EFO_0004952, http://www.ebi.ac.uk/efo/EFO_1001950	GCST90060090	Genome-wide genotyping array
2018-01-15	29228715	Hofer P	2017-10-09	Bayesian and frequentist analysis of an Austrian genome-wide association study of colorectal cancer and advanced adenomas.	Colorectal cancer	978 Austrian ancestry colorectal cancer cases, 636 Austrian ancestry advanced colorectal adenoma cases, 4,294 European ancestry controls		5q14.3	5	91280462	Intergenic	LUCAT1			ENSG00000248323			rs13355819-?	rs13355819	0	0	LYSMD3	750878	None	0	13355819	non_coding_transcript_exon_variant	0	NR	5e-06	5.301029995663981		1.2425448	[NR]	Affymetrix [492217] (imputed)	N	colorectal cancer	http://purl.obolibrary.org/obo/MONDO_0005575	GCST005150	Genome-wide genotyping array
2016-01-30	25866641	Xu W	2015-03-19	A genome wide association study on Newfoundland colorectal cancer patients' survival outcomes.	Survival in rectal cancer	171 European ancestry cases		5q13.1	5	67999079	intergenic	LINC02997 - RNU6-1232P	ENSG00000249364	ENSG00000252108		192479	159982	rs157411-?	rs157411	0	0	PIK3R1	216677	None	0	157411	intergenic_variant	1	NR	2e-06	5.698970004336019	(overall survival)	2.89	[1.86-4.47]	Illumina [729737]	N	rectum cancer, overall survival	http://www.ebi.ac.uk/efo/EFO_1000657, http://www.ebi.ac.uk/efo/EFO_0000638	GCST002821	Genome-wide genotyping array
2017-02-03	27197191	Fehringer G	2016-04-20	Cross-Cancer Genome-Wide Analysis of Lung, Ovary, Breast, Prostate, and Colorectal Cancer Reveals Novel Pleiotropic Associations.	Cancer (pleiotropy)	5,020 European ancestry lung cancer cases, 3,718 European ancestry lung adenocarcinoma cases, 3,422 European ancestry lung squamous cell carcinoma cases, 15,414 European ancestry colorectal cancer cases, 10,809 European ancestry breast cancer cases, 4,939 European ancestry estrogen receptor negative breast cancer cases, 1,098 European ancestry ovarian cancer cases, 2,556 European ancestry serous …		5q11.2	5	56737113	Intergenic	C5orf67 - MAP3K1	ENSG00000225940	ENSG00000095015		130881	78436	rs1862626-T	rs1862626	0	0	MAP3K1	78436	None	0	1862626	intergenic_variant	1	NR	4e-12	11.397940008672037	(subset analysis)			Affymetrix, Illumina [9916564] (imputed)	N	lung carcinoma, estrogen-receptor negative breast cancer, ovarian endometrioid carcinoma, colorectal cancer, prostate carcinoma, ovarian serous carcinoma, breast carcinoma, ovarian carcinoma, lung adenocarcinoma, squamous cell lung carcinoma	http://www.ebi.ac.uk/efo/EFO_0001071, http://www.ebi.ac.uk/efo/EFO_1000650, http://www.ebi.ac.uk/efo/EFO_1001515, http://purl.obolibrary.org/obo/MONDO_0005575, http://www.ebi.ac.uk/efo/EFO_0001663, http://www.ebi.ac.uk/efo/EFO_1001516, http://www.ebi.ac.uk/efo/EFO_0000305, http://www.ebi.ac.uk/efo/EFO_0001075, http://www.ebi.ac.uk/efo/EFO_0000571, http://www.ebi.ac.uk/efo/EFO_0000708	GCST003588	Genome-wide genotyping array
2018-01-15	29228715	Hofer P	2017-10-09	Bayesian and frequentist analysis of an Austrian genome-wide association study of colorectal cancer and advanced adenomas.	Colorectal cancer	978 Austrian ancestry colorectal cancer cases, 636 Austrian ancestry advanced colorectal adenoma cases, 4,294 European ancestry controls		5p15.31	5	7983139	Intergenic	RNU1-76P - LINC02226	ENSG00000199773	ENSG00000245729		2835	350342	rs13170463-?	rs13170463	0	0	FASTKD3	114108	None	0	13170463	intergenic_variant	1	NR	6e-07	6.221848749616356		1.62	[NR]	Affymetrix [492217] (imputed)	N	colorectal cancer	http://purl.obolibrary.org/obo/MONDO_0005575	GCST005150	Genome-wide genotyping array
2018-01-15	29228715	Hofer P	2017-10-09	Bayesian and frequentist analysis of an Austrian genome-wide association study of colorectal cancer and advanced adenomas.	Colorectal cancer	978 Austrian ancestry cases, 4,294 European ancestry controls		5p15.31	5	7983139	Intergenic	RNU1-76P - LINC02226	ENSG00000199773	ENSG00000245729		2835	350342	rs13170463-?	rs13170463	0	0	FASTKD3	114108	None	0	13170463	intergenic_variant	1	NR	5e-06	5.301029995663981		1.667	[NR]	Affymetrix [492217] (imputed)	N	colorectal cancer	http://purl.obolibrary.org/obo/MONDO_0005575	GCST005149	Genome-wide genotyping array
2016-01-30	25866641	Xu W	2015-03-19	A genome wide association study on Newfoundland colorectal cancer patients' survival outcomes.	Survival in microsatellite instability low/stable colorectal cancer	431 European ancestry cases		5p15.31	5	6353702	intergenic	LINC02145 - MED10	ENSG00000250490	ENSG00000133398		13818	18172	rs10040610-?	rs10040610	0	0	UBE2QL1	95157	None	0	10040610	intergenic_variant	1	NR	8e-06	5.096910013008056	(overall survival)	1.96	[1.46-2.63]	Illumina [729737]	N	microsatellite instability measurement, colorectal cancer, overall survival	http://www.ebi.ac.uk/efo/EFO_0007054, http://purl.obolibrary.org/obo/MONDO_0005575, http://www.ebi.ac.uk/efo/EFO_0000638	GCST002820	Genome-wide genotyping array
2024-04-30	38538606	Harris BHL	2024-03-27	New role of fat-free mass in cancer risk linked with genetic predisposition.	Colorectal cancer	4,988 European ancestry cases, 310,272 European ancestry controls		5p14.1	5	25477516								chr5:25477516-A	rs1479650268	0	0	CDH10	832538	None	0			1	NR	2e-06	5.698970004336019		1.53844	[0.9-2.18] unit increase	Affymetrix [18894319] (imputed)	N	colorectal cancer	http://purl.obolibrary.org/obo/MONDO_0005575	GCST90428118	Genome-wide genotyping array
2022-10-18	36077729	Garcia-Etxebarria K	2022-08-29	Performance of the Use of Genetic Information to Assess the Risk of Colorectal Cancer in the Basque Population.	Colorectal cancer vs inflammatory bowel disease	835 Basque ancestry cases, 492 Basque ancestry controls		5p14.1	5	25834860		RNU6-374P - MSNP1	ENSG00000201016	ENSG00000251593		133536	74643	rs181206673-C	rs181206673	0	0	CDH10	1189882	None	0	181206673	intergenic_variant	1	0.039	4e-06	5.3979400086720375		0.3	[0.1-0.5]	Illumina [5399981] (imputed)	N	colorectal cancer, inflammatory bowel disease	http://purl.obolibrary.org/obo/MONDO_0005575, http://www.ebi.ac.uk/efo/EFO_0003767	GCST90179123	Genome-wide genotyping array
2024-04-30	38538606	Harris BHL	2024-03-27	New role of fat-free mass in cancer risk linked with genetic predisposition.	Colorectal cancer	4,988 European ancestry cases, 310,272 European ancestry controls		5p13.2	5	36815306		SLC1A3-AS1 - NIPBL-DT	ENSG00000250155	ENSG00000285967		90102	49119	rs139711482-A	rs139711482	0	0	NIPBL	61463	None	0	139711482	intergenic_variant	1	NR	3e-07	6.522878745280337		0.565064	[0.35-0.78] unit increase	Affymetrix [18894319] (imputed)	N	colorectal cancer	http://purl.obolibrary.org/obo/MONDO_0005575	GCST90428118	Genome-wide genotyping array
2024-04-30	38538606	Harris BHL	2024-03-27	New role of fat-free mass in cancer risk linked with genetic predisposition.	Colorectal cancer	4,988 European ancestry cases, 310,272 European ancestry controls		5p13.1	5	40269003		LINC00604 - RNU1-150P	ENSG00000250585	ENSG00000199361		1346	555	rs79692160-G	rs79692160	0	0	PTGER4	410912	None	0	79692160	intergenic_variant	1	NR	7e-07	6.154901959985743		0.226073	[0.14-0.32] unit increase	Affymetrix [18894319] (imputed)	N	colorectal cancer	http://purl.obolibrary.org/obo/MONDO_0005575	GCST90428118	Genome-wide genotyping array
2019-05-28	30510241	Huyghe JR	2018-12-03	Discovery of common and rare genetic risk variants for colorectal cancer.	Colorectal cancer or advanced adenoma	55,105 European ancestry cases, 3,026 East Asian ancestry cases, 65,079 European ancestry controls, 2,268 East Asian ancestry controls		5p13.1	5	40102341	LINC00603, PTGER4	KRT18P56 - LINC00604	ENSG00000249668	ENSG00000250585		35141	137826	rs7708610-A	rs7708610	0	0	PTGER4	577574	None	0	7708610	intergenic_variant	1	0.3564	4e-09	8.397940008672037	(conditioned on lead SNPs in LD)	1.06	[1.04-1.08]	Affymetrix, Illumina [16900397] (imputed)	N	colorectal cancer, colorectal adenoma	http://purl.obolibrary.org/obo/MONDO_0005575, http://www.ebi.ac.uk/efo/EFO_0005406	GCST007856	Genome-wide genotyping array
2018-08-21	29917119	Schmit SL	2018-06-16	Novel Common Genetic Susceptibility Loci for Colorectal Cancer.	Colorectal cancer	36,948 European ancestry cases, 30,864 European ancestry controls	12,952 European ancestry cases, 48,383 European ancestry controls, 8,580 East Asian ancestry cases, 13,050 East Asian ancestry controls, 1,611 Hispanic cases, 4,330 Hispanic controls, 1,894 African American cases, 4,703 African American controls	5p13.1	5	40281696	NR	RNU1-150P - TTC33	ENSG00000199361	ENSG00000113638		11977	230637	rs58791712-GT	rs58791712	0	0	PTGER4	398219	None	0	58791712	intergenic_variant	1	0.255	7e-14	13.154901959985743	(EA)	1.098901	[1.08-1.12]	Affymetrix, Illumina [12931465] (imputed)	N	colorectal cancer	http://purl.obolibrary.org/obo/MONDO_0005575	GCST006131	Genome-wide genotyping array
2023-03-10	36539618	Fernandez-Rozadilla C	2022-12-20	Deciphering colorectal cancer genetics through multi-omic analysis of 100,204 cases and 154,587 controls of European and east Asian ancestries.	Colorectal cancer	21,731 European ancestry cases, 47,444 European ancestry controls, 78,473 East Asian ancestry cases, 107,143 East Asian ancestry controls		5p13.1	5	40090682		KRT18P56 - LINC00604	ENSG00000249668	ENSG00000250585		23482	149485	rs55810369-T	rs55810369	0	0	PTGER4	589233	None	0	55810369	intergenic_variant	1	NR	7e-12	11.154901959985743		0.0518	[0.037-0.067] unit decrease	Affymetrix, Illumina [22200000] (imputed)	N	colorectal cancer	http://purl.obolibrary.org/obo/MONDO_0005575	GCST90129505	Genome-wide genotyping array
2023-03-10	36539618	Fernandez-Rozadilla C	2022-12-20	Deciphering colorectal cancer genetics through multi-omic analysis of 100,204 cases and 154,587 controls of European and east Asian ancestries.	Colorectal cancer	21,731 European ancestry cases, 47,444 European ancestry controls, 78,473 East Asian ancestry cases, 107,143 East Asian ancestry controls		5p13.1	5	40282004		RNU1-150P - TTC33	ENSG00000199361	ENSG00000113638		12285	230329	rs1445012-C	rs1445012	0	0	PTGER4	397911	None	0	1445012	intergenic_variant	1	NR	7e-35	34.15490195998574		0.0962	[0.081-0.111] unit increase	Affymetrix, Illumina [22200000] (imputed)	N	colorectal cancer	http://purl.obolibrary.org/obo/MONDO_0005575	GCST90129505	Genome-wide genotyping array
2021-12-14	34594039	Sakaue S	2021-09-30	A cross-population atlas of genetic associations for 220 human phenotypes.	Colorectal cancer	6,581 European ancestry cases, 463,421 European ancestry controls, 8,305 East Asian ancestry cases, 159,386 East Asian ancestry controls		5p13.1	5	40280100		RNU1-150P - TTC33	ENSG00000199361	ENSG00000113638		10381	232233	rs1445011-C	rs1445011	0	0	PTGER4	399815	None	0	1445011	intergenic_variant	1	NR	5e-10	9.301029995663981		0.111	[0.076-0.146] unit increase	Affymetrix, Illumina [25843452] (imputed)	N	colorectal cancer	http://purl.obolibrary.org/obo/MONDO_0005575	GCST90018808	Genome-wide genotyping array
2019-06-27	31089142	Law PJ	2019-05-14	Association analyses identify 31 new risk loci for colorectal cancer susceptibility.	Colorectal cancer	31,197 European ancestry cases, 61,770 European ancestry controls		5p13.1	5	40280100	NR	RNU1-150P - TTC33	ENSG00000199361	ENSG00000113638		10381	232233	rs1445011-C	rs1445011	0	0	PTGER4	399815	None	0	1445011	intergenic_variant	1	NR	1e-17	17.0		1.11	[1.08-1.13]	Affymetrix, Illumina [> 10000000] (imputed)	N	colorectal cancer	http://purl.obolibrary.org/obo/MONDO_0005575	GCST007992	Genome-wide genotyping array
2019-05-28	30510241	Huyghe JR	2018-12-03	Discovery of common and rare genetic risk variants for colorectal cancer.	Colorectal cancer or advanced adenoma	55,105 European ancestry cases, 3,026 East Asian ancestry cases, 65,079 European ancestry controls, 2,268 East Asian ancestry controls		5p13.1	5	40279974	LINC00603, PTGER4	RNU1-150P - TTC33	ENSG00000199361	ENSG00000113638		10255	232359	rs12514517-A	rs12514517	0	0	PTGER4	399941	None	0	12514517	intergenic_variant	1	0.288	4e-21	20.397940008672037		1.1	[1.08-1.12]	Affymetrix, Illumina [16900397] (imputed)	N	colorectal cancer, colorectal adenoma	http://purl.obolibrary.org/obo/MONDO_0005575, http://www.ebi.ac.uk/efo/EFO_0005406	GCST007856	Genome-wide genotyping array
2019-03-05	30557370	Baas J	2018-12-17	Genome wide association study to identify predictors for severe skin toxicity in colorectal cancer patients treated with cetuximab.	Severe skin toxicity response to cetuximab in colorectal cancer	36 cases, 246 controls with no or mild skin toxicity		5p12	5	44680585	Intergenic	LINC02224 - RN7SL383P	ENSG00000249203	ENSG00000263556		22016	35608	rs13155752-?	rs13155752	0	0	MRPS30	128362	None	0	13155752	intergenic_variant	1	NR	2e-06	5.698970004336019		3.82	[2.11-6.92]	Illumina [5830976] (imputed)	N	skin disease, response to cetuximab	http://www.ebi.ac.uk/efo/EFO_0000701, http://www.ebi.ac.uk/efo/EFO_0007682	GCST007259	Genome-wide genotyping array
2022-09-30	34391895	Kanai M	2021-08-12	Large-Scale Prospective Genome-Wide Association Study of Oxaliplatin in Stage II/III Colon Cancer and Neuropathy.	Oxaliplatin-induced peripheral sensory neuropathy in colon cancer	383 Japanese ancestry cases, 605 Japanese ancestry controls		4q34.3	4	180604995		NDUFB5P1 - LINC00290	ENSG00000251025	ENSG00000248197		30968	459094	rs12501594-T	rs12501594	0	0	TENM3	842618	None	0	12501594	intergenic_variant	1	0.021	4e-06	5.3979400086720375		3.09	[0.24-1.92]	Illumina [6412903] (imputed)	N	sensory peripheral neuropathy, trait in response to platinum	http://purl.obolibrary.org/obo/MONDO_0002321, http://purl.obolibrary.org/obo/OBA_2040037	GCST90060085	Genome-wide genotyping array
2022-12-16	35512400	Tian Y	2022-05-05	Genome-Wide Interaction Analysis of Genetic Variants with Menopausal Hormone Therapy for Colorectal Cancer Risk.	Colorectal cancer x estrogen hormone therapy interaction (2df test)	11,519 European ancestry cases, 16,967 European ancestry controls		4q32.2	4	162824450		TOMM22P4 - MIR4454	ENSG00000248396	ENSG00000283468		302409	269124	rs79264661-?	rs79264661	0	0	NPY5R	519442	None	0	79264661	intron_variant	1	NR	4e-06	5.3979400086720375				NR [NR] (imputed)	N	colorectal cancer, hormone replacement therapy	http://purl.obolibrary.org/obo/MONDO_0005575, http://www.ebi.ac.uk/efo/EFO_0003961	GCST90243997	Genome-wide genotyping array
2022-12-16	35512400	Tian Y	2022-05-05	Genome-Wide Interaction Analysis of Genetic Variants with Menopausal Hormone Therapy for Colorectal Cancer Risk.	Colorectal cancer x estrogen hormone therapy interaction	11,519 European ancestry cases, 16,967 European ancestry controls		4q32.2	4	162824450		TOMM22P4 - MIR4454	ENSG00000248396	ENSG00000283468		302409	269124	rs79264661-?	rs79264661	0	0	NPY5R	519442	None	0	79264661	intron_variant	1	NR	8e-07	6.096910013008056				NR [NR] (imputed)	N	colorectal cancer, hormone replacement therapy	http://purl.obolibrary.org/obo/MONDO_0005575, http://www.ebi.ac.uk/efo/EFO_0003961	GCST90243996	Genome-wide genotyping array
2015-04-01	25023989	Schmit SL	2014-07-14	A novel colorectal cancer risk locus at 4q32.2 identified from an international genome-wide association study.	Colorectal cancer	485 Ashkenazi Jewish cases, 498 Ashkenazi Jewish controls, 1,977 European ancestry cases, 999 European ancestry controls	1,131 Ashkenazi Jewish cases, 831 Ashkenazi Jewish controls	4q32.2	4	162412253	FSTL5, NAF1	MTHFD2P4 - TOMM22P4	ENSG00000251253	ENSG00000248396		88346	109429	rs35509282-A	rs35509282	0	0	FSTL5	248253	None	0	35509282	intergenic_variant	1	NR	8e-09	8.096910013008056		1.53	[1.39-1.67]	Illumina [up to 9177523] (imputed)	N	colorectal cancer	http://purl.obolibrary.org/obo/MONDO_0005575	GCST002528	Genome-wide genotyping array
2022-10-18	36077729	Garcia-Etxebarria K	2022-08-29	Performance of the Use of Genetic Information to Assess the Risk of Colorectal Cancer in the Basque Population.	Rectal cancer	235 Basque ancestry cases, 940 Basque ancestry controls		4q31.21	4	141778240		IL15 - INPP4B	ENSG00000164136	ENSG00000109452		44253	244920	rs116443146-G	rs116443146	0	0	RNF150	565340	None	0	116443146	intergenic_variant	1	0.013	1e-06	6.0		40.3	[9.2-176.9]	Illumina [5394721] (imputed)	N	rectum cancer	http://www.ebi.ac.uk/efo/EFO_1000657	GCST90162555	Genome-wide genotyping array
2022-10-18	36077729	Garcia-Etxebarria K	2022-08-29	Performance of the Use of Genetic Information to Assess the Risk of Colorectal Cancer in the Basque Population.	Colorectal cancer	835 Basque ancestry cases, 940 Basque ancestry controls		4q31.21	4	141778240		IL15 - INPP4B	ENSG00000164136	ENSG00000109452		44253	244920	rs116443146-G	rs116443146	0	0	RNF150	565340	None	0	116443146	intergenic_variant	1	0.013	4e-06	5.3979400086720375		16.3	[5.0-53.8]	Illumina [5399385] (imputed)	N	colorectal cancer	http://purl.obolibrary.org/obo/MONDO_0005575	GCST90162552	Genome-wide genotyping array
2024-04-30	38538606	Harris BHL	2024-03-27	New role of fat-free mass in cancer risk linked with genetic predisposition.	Colorectal cancer	4,988 European ancestry cases, 310,272 European ancestry controls		4q28.1	4	123506329		LINC02435			ENSG00000251526			rs573310267-G	rs573310267	0	0	NUDT6	583361	None	0	573310267	intron_variant	0	NR	7e-07	6.154901959985743		0.904425	[0.55-1.26] unit increase	Affymetrix [18894319] (imputed)	N	colorectal cancer	http://purl.obolibrary.org/obo/MONDO_0005575	GCST90428118	Genome-wide genotyping array
2024-04-30	38538606	Harris BHL	2024-03-27	New role of fat-free mass in cancer risk linked with genetic predisposition.	Colorectal cancer	4,988 European ancestry cases, 310,272 European ancestry controls		4q28.1	4	123587620		LINC01091			ENSG00000249464			rs185801086-C	rs185801086	0	0	NUDT6	664652	None	0	185801086	intron_variant	0	NR	3e-06	5.522878745280337		0.904608	[0.53-1.28] unit increase	Affymetrix [18894319] (imputed)	N	colorectal cancer	http://purl.obolibrary.org/obo/MONDO_0005575	GCST90428118	Genome-wide genotyping array
2024-04-30	38538606	Harris BHL	2024-03-27	New role of fat-free mass in cancer risk linked with genetic predisposition.	Colorectal cancer	4,988 European ancestry cases, 310,272 European ancestry controls		4q27	4	120052597		LINC02502 - MAD2L1	ENSG00000250392	ENSG00000164109		88304	3026	rs192490424-T	rs192490424	0	0	PDE5A	423793	None	0	192490424	intergenic_variant	1	NR	5e-07	6.301029995663981		2.14568	[1.31-2.98] unit increase	Affymetrix [18894319] (imputed)	N	colorectal cancer	http://purl.obolibrary.org/obo/MONDO_0005575	GCST90428118	Genome-wide genotyping array
2022-09-30	34391895	Kanai M	2021-08-12	Large-Scale Prospective Genome-Wide Association Study of Oxaliplatin in Stage II/III Colon Cancer and Neuropathy.	Oxaliplatin-induced allergic reactions in colon cancer (extreme)	57 Japanese ancestry cases, 430 Japanese ancestry controls		4q26	4	113445575		CAMK2D			ENSG00000145349			rs6811901-C	rs6811901	0	0	ZGRF1	808666	None	0	6811901	intron_variant	0	NR	4e-06	5.3979400086720375		3.54	[2.07-6.05]	Illumina [6412903] (imputed)	N	drug allergy, trait in response to platinum	http://www.ebi.ac.uk/efo/EFO_0009482, http://purl.obolibrary.org/obo/OBA_2040037	GCST90060089	Genome-wide genotyping array
2023-03-10	36539618	Fernandez-Rozadilla C	2022-12-20	Deciphering colorectal cancer genetics through multi-omic analysis of 100,204 cases and 154,587 controls of European and east Asian ancestries.	Colorectal cancer	21,731 European ancestry cases, 47,444 European ancestry controls, 78,473 East Asian ancestry cases, 107,143 East Asian ancestry controls		4q26	4	114581250		ARSJ - UGT8	ENSG00000180801	ENSG00000174607		601523	17520	rs2388976-A	rs2388976	0	0	UGT8	17152	None	0	2388976	intergenic_variant	1	NR	2e-08	7.698970004336019		0.036815	[0.024-0.05] unit increase	Affymetrix, Illumina [22200000] (imputed)	N	colorectal cancer	http://purl.obolibrary.org/obo/MONDO_0005575	GCST90129505	Genome-wide genotyping array
2019-06-27	31089142	Law PJ	2019-05-14	Association analyses identify 31 new risk loci for colorectal cancer susceptibility.	Colorectal cancer	31,197 European ancestry cases, 61,770 European ancestry controls		4q24	4	105127134	NR	RNU6-351P - TET2	ENSG00000251906	ENSG00000168769		152363	18741	rs17035289-T	rs17035289	0	0	TET2	18741	None	0	17035289	intergenic_variant	1	0.83	3e-10	9.522878745280337		1.1	[1.07-1.13]	Affymetrix, Illumina [> 10000000] (imputed)	N	colorectal cancer	http://purl.obolibrary.org/obo/MONDO_0005575	GCST007992	Genome-wide genotyping array
2023-03-10	36539618	Fernandez-Rozadilla C	2022-12-20	Deciphering colorectal cancer genetics through multi-omic analysis of 100,204 cases and 154,587 controls of European and east Asian ancestries.	Colorectal cancer	21,731 European ancestry cases, 47,444 European ancestry controls, 78,473 East Asian ancestry cases, 107,143 East Asian ancestry controls		4q22.2	4	94016709		ATOH1 - SMARCAD1-DT	ENSG00000172238	ENSG00000246541		185745	101083	rs280097-C	rs280097	0	0	SMARCAD1	190899	None	0	280097	intergenic_variant	1	NR	4e-12	11.397940008672037		0.0463	[0.033-0.059] unit increase	Affymetrix, Illumina [22200000] (imputed)	N	colorectal cancer	http://purl.obolibrary.org/obo/MONDO_0005575	GCST90129505	Genome-wide genotyping array
2019-05-28	30510241	Huyghe JR	2018-12-03	Discovery of common and rare genetic risk variants for colorectal cancer.	Colorectal cancer or advanced adenoma	55,105 European ancestry cases, 3,026 East Asian ancestry cases, 65,079 European ancestry controls, 2,268 East Asian ancestry controls		4q22.2	4	94017467	ATOH1, SMARCAD1, BMPR1B	ATOH1 - SMARCAD1-DT	ENSG00000172238	ENSG00000246541		186503	100325	rs13149359-A	rs13149359	0	0	SMARCAD1	190141	None	0	13149359	intergenic_variant	1	0.3663	1e-08	8.0		1.05	[1.03-1.07]	Affymetrix, Illumina [16900397] (imputed)	N	colorectal cancer, colorectal adenoma	http://purl.obolibrary.org/obo/MONDO_0005575, http://www.ebi.ac.uk/efo/EFO_0005406	GCST007856	Genome-wide genotyping array
2013-02-19	23266556	Peters U	2012-12-21	Identification of Genetic Susceptibility Loci for Colorectal Tumors in a Genome-Wide Meta-analysis.	Colorectal cancer	12,696 European ancestry colorectal tumor cases, 15,113 European ancestry controls	958 European ancestry colorectal tumor cases, 909 European ancestry controls, up to 2,098 East Asian ancestry colorectal tumor cases, up to 5,749 East Asian ancestry controls	4q22.2	4	93965880	intergenic	ATOH1 - SMARCAD1-DT	ENSG00000172238	ENSG00000246541		134916	151912	rs13130787-?	rs13130787	0	0	SMARCAD1	241728	None	0	13130787	intergenic_variant	1	0.43	3e-07	6.522878745280337		1.09	[1.06-1.13]	Affymetrix, Illumina [2708280] (imputed)	N	colorectal cancer	http://purl.obolibrary.org/obo/MONDO_0005575	GCST001787	Genome-wide genotyping array
2018-01-15	29228715	Hofer P	2017-10-09	Bayesian and frequentist analysis of an Austrian genome-wide association study of colorectal cancer and advanced adenomas.	Colorectal cancer	978 Austrian ancestry cases, 4,294 European ancestry controls		4q21.22	4	81772382	Intergenic	RASGEF1B			ENSG00000138670			rs6853410-?	rs6853410	0	0	RASGEF1B	300475	None	0	6853410	intron_variant	0	NR	7e-06	5.154901959985743		1.315	[NR]	Affymetrix [492217] (imputed)	N	colorectal cancer	http://purl.obolibrary.org/obo/MONDO_0005575	GCST005149	Genome-wide genotyping array
2016-01-30	25866641	Xu W	2015-03-19	A genome wide association study on Newfoundland colorectal cancer patients' survival outcomes.	Survival in rectal cancer	171 European ancestry cases		4q13.3	4	74821455	intergenic	BTC - HSPE1P23	ENSG00000174808	ENSG00000250356		26932	96367	rs6854845-?	rs6854845	0	0	BTC	26932	None	0	6854845	intergenic_variant	1	NR	9e-07	6.045757490560675	(overall survival)	4.12	[2.34-7.26]	Illumina [729737]	N	rectum cancer, overall survival	http://www.ebi.ac.uk/efo/EFO_1000657, http://www.ebi.ac.uk/efo/EFO_0000638	GCST002821	Genome-wide genotyping array
2016-01-30	25866641	Xu W	2015-03-19	A genome wide association study on Newfoundland colorectal cancer patients' survival outcomes.	Survival in rectal cancer	171 European ancestry cases		4q13.3	4	74821455	intergenic	BTC - HSPE1P23	ENSG00000174808	ENSG00000250356		26932	96367	rs6854845-?	rs6854845	0	0	BTC	26932	None	0	6854845	intergenic_variant	1	NR	6e-07	6.221848749616356	(disease-free survival)	3.31	[2.07-5.30]	Illumina [729737]	N	disease free survival, rectum cancer	http://www.ebi.ac.uk/efo/EFO_0000409, http://www.ebi.ac.uk/efo/EFO_1000657	GCST002821	Genome-wide genotyping array
2024-04-30	38538606	Harris BHL	2024-03-27	New role of fat-free mass in cancer risk linked with genetic predisposition.	Colorectal cancer	4,988 European ancestry cases, 310,272 European ancestry controls		4q13.2	4	66732357		RPS23P3 - RNU6-699P	ENSG00000244099	ENSG00000252890		300836	164905	rs12642224-A	rs12642224	0	0	STAP1	826370	None	0	12642224	intergenic_variant	1	NR	2e-06	5.698970004336019		0.0967873	[0.057-0.137] unit increase	Affymetrix [18894319] (imputed)	N	colorectal cancer	http://purl.obolibrary.org/obo/MONDO_0005575	GCST90428118	Genome-wide genotyping array
2022-09-30	34391895	Kanai M	2021-08-12	Large-Scale Prospective Genome-Wide Association Study of Oxaliplatin in Stage II/III Colon Cancer and Neuropathy.	Oxaliplatin-induced allergic reactions in colon cancer	102 Japanese ancestry cases, 826 Japanese ancestry controls		4q12	4	54744026		KIT - LINC02358	ENSG00000157404	ENSG00000251256		3243	101542	rs17084754-T	rs17084754	0	0	SRD5A3	602216	None	0	17084754	intergenic_variant	1	NR	5e-06	5.301029995663981		2.69	[1.76-4.11]	Illumina [6412903] (imputed)	N	drug allergy, trait in response to platinum	http://www.ebi.ac.uk/efo/EFO_0009482, http://purl.obolibrary.org/obo/OBA_2040037	GCST90060088	Genome-wide genotyping array
2024-04-30	38538606	Harris BHL	2024-03-27	New role of fat-free mass in cancer risk linked with genetic predisposition.	Colorectal cancer	4,988 European ancestry cases, 310,272 European ancestry controls		4p16.3	4	1490567		NKX1-1 - FAM53A	ENSG00000235608	ENSG00000174137		84125	127348	rs556774218-T	rs556774218	0	0	NKX1-1	84125	None	0	556774218	intergenic_variant	1	NR	5e-09	8.301029995663981		1.20944	[0.8-1.62] unit increase	Affymetrix [18894319] (imputed)	N	colorectal cancer	http://purl.obolibrary.org/obo/MONDO_0005575	GCST90428118	Genome-wide genotyping array
2018-08-01	29698419	Pande M	2018-04-26	Genetic susceptibility markers for a breast-colorectal cancer phenotype: Exploratory results from genome-wide association studies.	Breast cancer and/or colorectal cancer	589 European ancestry colorectal cancer with a family history of breast cancer cases, 378 European ancestry breast cancer cases with a family history of colorectal cancer cases, 18 European ancestry breast and colorectal cancer cases, 1,769 European ancestry controls		4p16.2	4	4794716	MSX1	STX18-AS1 - LINC01396	ENSG00000247708	ENSG00000273396		7357	49472	rs34775372-C	rs34775372	0	0	MSX1	64949	None	0	34775372	intergenic_variant	1	0.92	6e-06	5.221848749616356		1.69	[1.33-2.13]	Illumina [6220060] (imputed)	N	colorectal cancer, breast carcinoma	http://purl.obolibrary.org/obo/MONDO_0005575, http://www.ebi.ac.uk/efo/EFO_0000305	GCST006035	Genome-wide genotyping array
2024-04-30	38538606	Harris BHL	2024-03-27	New role of fat-free mass in cancer risk linked with genetic predisposition.	Colorectal cancer	4,988 European ancestry cases, 310,272 European ancestry controls		4p16.1	4	11241864		LINC02498 - MIR572	ENSG00000283083	ENSG00000207716		492278	126963	rs553464581-G	rs553464581	0	0	CLNK	507018	None	0	553464581	intergenic_variant	1	NR	1e-06	6.0		2.16571	[1.3-3.03] unit increase	Affymetrix [18894319] (imputed)	N	colorectal cancer	http://purl.obolibrary.org/obo/MONDO_0005575	GCST90428118	Genome-wide genotyping array
2024-04-30	38538606	Harris BHL	2024-03-27	New role of fat-free mass in cancer risk linked with genetic predisposition.	Colorectal cancer	4,988 European ancestry cases, 310,272 European ancestry controls		4p15.33	4	13118084		U6 - HSP90AB2P	ENSG00000283290	ENSG00000205940		66673	218398	rs472858-T	rs472858	0	0	HS3ST1	1683757	None	0	472858	intergenic_variant	1	NR	3e-06	5.522878745280337		0.113026	[0.066-0.16] unit decrease	Affymetrix [18894319] (imputed)	N	colorectal cancer	http://purl.obolibrary.org/obo/MONDO_0005575	GCST90428118	Genome-wide genotyping array
2019-03-28	30738427	Penney ME	2019-02-09	A genome-wide association study identifies single nucleotide polymorphisms associated with time-to-metastasis in colorectal cancer.	Metastasis in stage I-III microsatellite instability low/stable colorectal cancer (time to event)	379 European ancestry cases		4p15.33	4	14294676	NR	LINC01085 - LINC00504	ENSG00000293010	ENSG00000248360		154624	175789	rs1426107-A	rs1426107	0	0	BOD1L1	666951	None	0	1426107	regulatory_region_variant	1	NR	4e-08	7.3979400086720375	(Cox proportional hazards regression model)	28.08	[8.53-92.45]	Illumina [810622]	N	metastasis measurement, disease progression measurement	http://www.ebi.ac.uk/efo/EFO_0007675, http://www.ebi.ac.uk/efo/EFO_0008336	GCST007434	Genome-wide genotyping array
2022-09-30	34391895	Kanai M	2021-08-12	Large-Scale Prospective Genome-Wide Association Study of Oxaliplatin in Stage II/III Colon Cancer and Neuropathy.	Time to colon cancer recurrence	1,364 Japanese ancestry individuals		4p15.2	4	24779233		HNRNPA1P65 - SOD3	ENSG00000248444	ENSG00000109610		6813	10679	rs800401-G	rs800401	0	0	SOD3	16340	None	0	800401	regulatory_region_variant	1	NR	1e-06	6.0		1.631	[1.34-1.986]	Illumina [6412903] (imputed)	N	disease recurrence, colon carcinoma	http://www.ebi.ac.uk/efo/EFO_0004952, http://www.ebi.ac.uk/efo/EFO_1001950	GCST90060090	Genome-wide genotyping array
2024-04-30	38538606	Harris BHL	2024-03-27	New role of fat-free mass in cancer risk linked with genetic predisposition.	Colorectal cancer	4,988 European ancestry cases, 310,272 European ancestry controls		4p15.2	4	27613436		IGBP1P5 - RN7SL101P	ENSG00000250858	ENSG00000243548		27292	1097762	rs59784231-A	rs59784231	0	0	CCKAR	1122952	None	0	59784231	intergenic_variant	1	NR	9e-07	6.045757490560675		1.88942	[1.14-2.64] unit increase	Affymetrix [18894319] (imputed)	N	colorectal cancer	http://purl.obolibrary.org/obo/MONDO_0005575	GCST90428118	Genome-wide genotyping array
2024-04-30	38538606	Harris BHL	2024-03-27	New role of fat-free mass in cancer risk linked with genetic predisposition.	Colorectal cancer	4,988 European ancestry cases, 310,272 European ancestry controls		4p15.2	4	27596769		IGBP1P5 - RN7SL101P	ENSG00000250858	ENSG00000243548		10625	1114429	rs149117266-A	rs149117266	0	0	CCKAR	1106285	None	0	149117266	intergenic_variant	1	NR	1e-06	6.0		1.89114	[1.12-2.66] unit increase	Affymetrix [18894319] (imputed)	N	colorectal cancer	http://purl.obolibrary.org/obo/MONDO_0005575	GCST90428118	Genome-wide genotyping array
2022-04-06	34794066	Wills C	2021-11-15	A genome-wide search for determinants of survival in 1926 patients with advanced colorectal cancer with follow-up in over 22,000 patients.	Overall survival in advanced colorectal cancer	1,926 unknown and European ancestry individuals	22,639 unknown and European ancestry individuals	4p15.2	4	27155925		STIM2 - LINC02261	ENSG00000109689	ENSG00000249699		130544	61554	rs1352374-C	rs1352374	0	0	CCKAR	665441	None	0	1352374	intergenic_variant	1	NR	8e-06	5.096910013008056		0.82	[0.73-0.91]	Affymetrix [2900000] (imputed)	N	colorectal cancer, overall survival	http://purl.obolibrary.org/obo/MONDO_0005575, http://www.ebi.ac.uk/efo/EFO_0000638	GCST90101725	Genome-wide genotyping array
2024-04-30	38538606	Harris BHL	2024-03-27	New role of fat-free mass in cancer risk linked with genetic predisposition.	Colorectal cancer	4,988 European ancestry cases, 310,272 European ancestry controls		4p15.1	4	28858945		MESTP3 - LINC02364	ENSG00000250927	ENSG00000250190		34734	137553	rs577785462-C	rs577785462	0	0	PCDH7	1861424	None	0	577785462	intergenic_variant	1	NR	1e-06	6.0		2.08575	[1.25-2.92] unit increase	Affymetrix [18894319] (imputed)	N	colorectal cancer	http://purl.obolibrary.org/obo/MONDO_0005575	GCST90428118	Genome-wide genotyping array
2024-04-30	38538606	Harris BHL	2024-03-27	New role of fat-free mass in cancer risk linked with genetic predisposition.	Colorectal cancer	4,988 European ancestry cases, 310,272 European ancestry controls		4p15.1	4	29075116		LINC02364 - LINC02472	ENSG00000250190	ENSG00000248338		57860	139137	rs186613535-C	rs186613535	0	0	PCDH7	1645253	None	0	186613535	intergenic_variant	1	NR	2e-06	5.698970004336019		1.68463	[0.98-2.39] unit increase	Affymetrix [18894319] (imputed)	N	colorectal cancer	http://purl.obolibrary.org/obo/MONDO_0005575	GCST90428118	Genome-wide genotyping array
2022-12-16	35512400	Tian Y	2022-05-05	Genome-Wide Interaction Analysis of Genetic Variants with Menopausal Hormone Therapy for Colorectal Cancer Risk.	Colorectal cancer x estrogen-progesterone hormone therapy interaction (2df test)	11,519 European ancestry cases, 16,967 European ancestry controls		3q27.2	3	185880000		IGF2BP2 - TRA2B	ENSG00000073792	ENSG00000136527		54958	34558	rs6809601-?	rs6809601	0	0	IGF2BP2	54958	None	0	6809601	regulatory_region_variant	1	NR	1e-07	7.0				NR [NR] (imputed)	N	colorectal cancer, hormone replacement therapy	http://purl.obolibrary.org/obo/MONDO_0005575, http://www.ebi.ac.uk/efo/EFO_0003961	GCST90244000	Genome-wide genotyping array
2022-12-16	35512400	Tian Y	2022-05-05	Genome-Wide Interaction Analysis of Genetic Variants with Menopausal Hormone Therapy for Colorectal Cancer Risk.	Colorectal cancer x estrogen-progesterone hormone therapy interaction (3df test)	11,519 European ancestry cases, 16,967 European ancestry controls		3q27.2	3	185880000		IGF2BP2 - TRA2B	ENSG00000073792	ENSG00000136527		54958	34558	rs6809601-?	rs6809601	0	0	IGF2BP2	54958	None	0	6809601	regulatory_region_variant	1	NR	7e-07	6.154901959985743				NR [NR] (imputed)	N	colorectal cancer, hormone replacement therapy	http://purl.obolibrary.org/obo/MONDO_0005575, http://www.ebi.ac.uk/efo/EFO_0003961	GCST90244001	Genome-wide genotyping array
2018-01-15	29228715	Hofer P	2017-10-09	Bayesian and frequentist analysis of an Austrian genome-wide association study of colorectal cancer and advanced adenomas.	Colorectal cancer	978 Austrian ancestry cases, 4,294 European ancestry controls		3q26.31	3	171840746	Intergenic	TMEM212-AS1			ENSG00000234717			rs3914272-?	rs3914272	0	0	TMEM212	2603	None	0	3914272	intron_variant	0	NR	5e-06	5.301029995663981		1.38	[NR]	Affymetrix [492217] (imputed)	N	colorectal cancer	http://purl.obolibrary.org/obo/MONDO_0005575	GCST005149	Genome-wide genotyping array
2024-04-30	38538606	Harris BHL	2024-03-27	New role of fat-free mass in cancer risk linked with genetic predisposition.	Colorectal cancer	4,988 European ancestry cases, 310,272 European ancestry controls		3q25.2	3	154330796		DHX36 - GPR149	ENSG00000174953	ENSG00000174948		6309	4147	rs77332073-T	rs77332073	0	0	DHX36	6309	None	0	77332073	intergenic_variant	1	NR	2e-06	5.698970004336019		1.59042	[0.93-2.25] unit increase	Affymetrix [18894319] (imputed)	N	colorectal cancer	http://purl.obolibrary.org/obo/MONDO_0005575	GCST90428118	Genome-wide genotyping array
2018-08-01	29698419	Pande M	2018-04-26	Genetic susceptibility markers for a breast-colorectal cancer phenotype: Exploratory results from genome-wide association studies.	Breast cancer and/or colorectal cancer	589 European ancestry colorectal cancer with a family history of breast cancer cases, 378 European ancestry breast cancer cases with a family history of colorectal cancer cases, 18 European ancestry breast and colorectal cancer cases, 1,769 European ancestry controls		3q25.1	3	151704793	AADACL2	LINC02066 - AADACL2	ENSG00000241151	ENSG00000197953		46827	29123	rs9834244-?	rs9834244	0	0	AADACL2	29134	None	0	9834244	intergenic_variant	1	0.09	8e-07	6.096910013008056		1.6949153	[1.37-2.7]	Illumina [6220060] (imputed)	N	colorectal cancer, breast carcinoma	http://purl.obolibrary.org/obo/MONDO_0005575, http://www.ebi.ac.uk/efo/EFO_0000305	GCST006035	Genome-wide genotyping array
2018-05-18	29471430	Tanikawa C	2018-02-17	GWAS Identifies Two Novel Colorectal Cancer Loci at 16q24.1 and 20q13.12.	Colorectal cancer	6,692 Japanese ancestry cases, 27,178 Japanese ancestry controls	3,713 Japanese ancestry cases, 7,333 Japanese ancestry controls	3q25.1	3	152228136	NR	LINC02917 - MBNL1	ENSG00000239941	ENSG00000152601		76412	15692	rs75853696-G	rs75853696	0	0	MBNL1	15496	None	0	75853696	intergenic_variant	1	NR	3e-06	5.522878745280337		1.3020833	[1.16-1.45]	Illumina [6774630] (imputed)	N	colorectal cancer	http://purl.obolibrary.org/obo/MONDO_0005575	GCST005591	Genome-wide genotyping array
2024-04-30	38538606	Harris BHL	2024-03-27	New role of fat-free mass in cancer risk linked with genetic predisposition.	Colorectal cancer	4,988 European ancestry cases, 310,272 European ancestry controls		3q24	3	144026953		DIPK2A			ENSG00000181744			rs183324411-T	rs183324411	0	0	SLC9A9	178485	None	0	183324411	intron_variant	0	NR	1e-06	6.0		1.59972	[0.95-2.25] unit increase	Affymetrix [18894319] (imputed)	N	colorectal cancer	http://purl.obolibrary.org/obo/MONDO_0005575	GCST90428118	Genome-wide genotyping array
2019-05-28	30510241	Huyghe JR	2018-12-03	Discovery of common and rare genetic risk variants for colorectal cancer.	Colorectal cancer or advanced adenoma	55,105 European ancestry cases, 3,026 East Asian ancestry cases, 65,079 European ancestry controls, 2,268 East Asian ancestry controls		3q13.2	3	113185041	BOC	NEPRO-AS1 - BOC	ENSG00000240057	ENSG00000144857		664	25962	rs13086367-A	rs13086367	0	0	BOC	25885	None	0	13086367	intergenic_variant	1	0.5262	7e-08	7.154901959985743		1.05	[1.03-1.07]	Affymetrix, Illumina [16900397] (imputed)	N	colorectal cancer, colorectal adenoma	http://purl.obolibrary.org/obo/MONDO_0005575, http://www.ebi.ac.uk/efo/EFO_0005406	GCST007856	Genome-wide genotyping array
2023-03-10	36539618	Fernandez-Rozadilla C	2022-12-20	Deciphering colorectal cancer genetics through multi-omic analysis of 100,204 cases and 154,587 controls of European and east Asian ancestries.	Colorectal cancer	21,731 European ancestry cases, 47,444 European ancestry controls, 78,473 East Asian ancestry cases, 107,143 East Asian ancestry controls		3q13.2	3	113185041		NEPRO-AS1 - BOC	ENSG00000240057	ENSG00000144857		664	25962	rs13086367-G	rs13086367	0	0	BOC	25885	None	0	13086367	intergenic_variant	1	NR	2e-16	15.698970004336019		0.0538	[0.041-0.067] unit decrease	Affymetrix, Illumina [22200000] (imputed)	N	colorectal cancer	http://purl.obolibrary.org/obo/MONDO_0005575	GCST90129505	Genome-wide genotyping array
2019-06-27	31089142	Law PJ	2019-05-14	Association analyses identify 31 new risk loci for colorectal cancer susceptibility.	Colorectal cancer	31,197 European ancestry cases, 61,770 European ancestry controls		3q13.2	3	113198071	NR	NEPRO-AS1 - BOC	ENSG00000240057	ENSG00000144857		13694	12932	rs12635946-C	rs12635946	0	0	BOC	12855	None	0	12635946	intergenic_variant	1	0.62	1e-11	11.0		1.08	[1.06-1.10]	Affymetrix, Illumina [> 10000000] (imputed)	N	colorectal cancer	http://purl.obolibrary.org/obo/MONDO_0005575	GCST007992	Genome-wide genotyping array
2023-03-10	36539618	Fernandez-Rozadilla C	2022-12-20	Deciphering colorectal cancer genetics through multi-omic analysis of 100,204 cases and 154,587 controls of European and east Asian ancestries.	Colorectal cancer	21,731 European ancestry cases, 47,444 European ancestry controls, 78,473 East Asian ancestry cases, 107,143 East Asian ancestry controls		3q13.2	3	113198071		NEPRO-AS1 - BOC	ENSG00000240057	ENSG00000144857		13694	12932	rs12635946-T	rs12635946	0	0	BOC	12855	None	0	12635946	intergenic_variant	1	NR	2e-16	15.698970004336019		0.0563	[0.043-0.07] unit decrease	Affymetrix, Illumina [22200000] (imputed)	N	colorectal cancer	http://purl.obolibrary.org/obo/MONDO_0005575	GCST90129505	Genome-wide genotyping array
2014-11-07	24743840	Figueiredo JC	2014-04-17	Genome-wide diet-gene interaction analyses for risk of colorectal cancer.	Colorectal cancer (diet interaction)	9,287 European ancestry cases, 9,117 European ancestry controls		3q13.13	3	109132637	MORC1, FLJ22763	C3orf85			ENSG00000241224			rs4855695-?	rs4855695	0	0	C3orf85	4082	None	0	4855695	intron_variant	0	0.51-0.58	2e-06	5.698970004336019	(Fiber)	1.14	[1.08-1.20]	Affymetrix, Illumina [> 2700000] (imputed)	N	diet measurement, colorectal cancer	http://www.ebi.ac.uk/efo/EFO_0008111, http://purl.obolibrary.org/obo/MONDO_0005575	GCST002415	Genome-wide genotyping array
2018-01-15	29228715	Hofer P	2017-10-09	Bayesian and frequentist analysis of an Austrian genome-wide association study of colorectal cancer and advanced adenomas.	Colorectal cancer	978 Austrian ancestry colorectal cancer cases, 636 Austrian ancestry advanced colorectal adenoma cases, 4,294 European ancestry controls		3q13.11	3	104161190	Intergenic	RAP1BP2 - EZRP1	ENSG00000214405	ENSG00000243635		97608	341510	rs1920324-?	rs1920324	0	0	ALCAM	1205719	None	0	1920324	intergenic_variant	1	NR	9e-06	5.045757490560675		1.3700507	[NR]	Affymetrix [492217] (imputed)	N	colorectal cancer	http://purl.obolibrary.org/obo/MONDO_0005575	GCST005150	Genome-wide genotyping array
2024-04-30	38538606	Harris BHL	2024-03-27	New role of fat-free mass in cancer risk linked with genetic predisposition.	Colorectal cancer	4,988 European ancestry cases, 310,272 European ancestry controls		3q13.11	3	103125033		RNU6-461P - RNU1-43P	ENSG00000201065	ENSG00000201922		369863	34927	rs142278688-C	rs142278688	0	0	RPL24	1438315	None	0	142278688	intergenic_variant	1	NR	2e-06	5.698970004336019		0.490685	[0.29-0.69] unit increase	Affymetrix [18894319] (imputed)	N	colorectal cancer	http://purl.obolibrary.org/obo/MONDO_0005575	GCST90428118	Genome-wide genotyping array
2017-03-24	26965516	Zeng C	2016-03-08	Identification of Susceptibility Loci and Genes for Colorectal Cancer Risk.	Colorectal cancer	4,508 East Asian ancestry cases, 16,588 East Asian ancestry controls	11,044 East Asian ancestry cases, 18,036 East Asian ancestry controls	3q12.3	3	101881880	NR	NFKBIZ - RDUR	ENSG00000144802	ENSG00000214407		20858	58979	rs651907-C	rs651907	0	0	RPL24	195162	None	0	651907	intron_variant	1	0.54	9e-06	5.045757490560675		1.0752687	[1.04-1.1]	Affymetrix, Illumina [~ 4000000] (imputed)	N	colorectal cancer	http://purl.obolibrary.org/obo/MONDO_0005575	GCST003799	Genome-wide genotyping array
2022-04-06	34794066	Wills C	2021-11-15	A genome-wide search for determinants of survival in 1926 patients with advanced colorectal cancer with follow-up in over 22,000 patients.	Overall survival in advanced colorectal cancer	1,926 unknown and European ancestry individuals	22,639 unknown and European ancestry individuals	3p26.1	3	6062038		RN7SL553P - MTARC2P1	ENSG00000241227	ENSG00000232958		808815	146231	rs1400673-G	rs1400673	0	0	GRM7	799077	None	0	1400673	intron_variant	1	NR	2e-06	5.698970004336019		1.35	[1.23-1.48]	Affymetrix [2900000] (imputed)	N	colorectal cancer, overall survival	http://purl.obolibrary.org/obo/MONDO_0005575, http://www.ebi.ac.uk/efo/EFO_0000638	GCST90101725	Genome-wide genotyping array
2024-04-30	38538606	Harris BHL	2024-03-27	New role of fat-free mass in cancer risk linked with genetic predisposition.	Colorectal cancer	4,988 European ancestry cases, 310,272 European ancestry controls		3p24.3	3	20590483		SGO1-AS1			ENSG00000231304			rs77589217-G	rs77589217	0	0	SGO1	403597	None	0	77589217	intron_variant	0	NR	3e-06	5.522878745280337		2.10134	[1.22-2.98] unit increase	Affymetrix [18894319] (imputed)	N	colorectal cancer	http://purl.obolibrary.org/obo/MONDO_0005575	GCST90428118	Genome-wide genotyping array
2024-04-30	38538606	Harris BHL	2024-03-27	New role of fat-free mass in cancer risk linked with genetic predisposition.	Colorectal cancer	4,988 European ancestry cases, 310,272 European ancestry controls		3p24.1	3	28219204		LINC01967 - CMC1	ENSG00000235493	ENSG00000187118		159936	22380	rs139323570-C	rs139323570	0	0	CMC1	22415	None	0	139323570	intergenic_variant	1	NR	8e-07	6.096910013008056		0.414011	[0.25-0.58] unit increase	Affymetrix [18894319] (imputed)	N	colorectal cancer	http://purl.obolibrary.org/obo/MONDO_0005575	GCST90428118	Genome-wide genotyping array
2013-04-23	23350875	Fernandez-Rozadilla C	2013-01-26	A colorectal cancer genome-wide association study in a Spanish cohort identifies two variants associated with colorectal cancer risk at 1p33 and 8p12.	Colorectal cancer	882 European ancestry cases, 473 European ancestry controls	1,436 European ancestry cases, 1,780 European ancestry controls	3p21.31	3	47347457	NR	KLHL18 - PTPN23-DT	ENSG00000114648	ENSG00000260236		641	31632	rs8180040-?	rs8180040	0	0	PTPN23	33564	None	0	8180040	non_coding_transcript_exon_variant	1	NR	2e-06	5.698970004336019		1.28	[1.15-1.41]	Affymetrix [674718]	N	colorectal cancer	http://purl.obolibrary.org/obo/MONDO_0005575	GCST001832	Genome-wide genotyping array
2019-06-27	31089142	Law PJ	2019-05-14	Association analyses identify 31 new risk loci for colorectal cancer susceptibility.	Colorectal cancer	31,197 European ancestry cases, 61,770 European ancestry controls		3p21.1	3	53054269	NR	SFMBT1 - SERBP1P3	ENSG00000163935	ENSG00000242142		7519	10014	rs9831861-G	rs9831861	0	0	PRKCD	106940	None	0	9831861	intron_variant	1	0.59	4e-10	9.397940008672037		1.07	[1.05-1.09]	Affymetrix, Illumina [> 10000000] (imputed)	N	colorectal cancer	http://purl.obolibrary.org/obo/MONDO_0005575	GCST007992	Genome-wide genotyping array
2022-09-30	34391895	Kanai M	2021-08-12	Large-Scale Prospective Genome-Wide Association Study of Oxaliplatin in Stage II/III Colon Cancer and Neuropathy.	Time to colon cancer recurrence	1,364 Japanese ancestry individuals		3p14.1	3	69549563		FRMD4B - MITF	ENSG00000114541	ENSG00000187098		6980	189893	rs186913073-T	rs186913073	0	0	FRMD4B	6977	None	0	186913073	intergenic_variant	1	NR	3e-06	5.522878745280337		2.405	[1.662-3.479]	Illumina [6412903] (imputed)	N	disease recurrence, colon carcinoma	http://www.ebi.ac.uk/efo/EFO_0004952, http://www.ebi.ac.uk/efo/EFO_1001950	GCST90060090	Genome-wide genotyping array
2024-04-30	38538606	Harris BHL	2024-03-27	New role of fat-free mass in cancer risk linked with genetic predisposition.	Colorectal cancer	4,988 European ancestry cases, 310,272 European ancestry controls		3p12.2	3	83390769		CYP51A1P1 - SRRM1P2	ENSG00000241095	ENSG00000242195		582748	546276	rs757593074-A	rs757593074	0	0	CADM2	1568220	None	0	757593074	intron_variant	1	NR	2e-06	5.698970004336019		1.91852	[1.12-2.71] unit increase	Affymetrix [18894319] (imputed)	N	colorectal cancer	http://purl.obolibrary.org/obo/MONDO_0005575	GCST90428118	Genome-wide genotyping array
2018-01-15	29228715	Hofer P	2017-10-09	Bayesian and frequentist analysis of an Austrian genome-wide association study of colorectal cancer and advanced adenomas.	Colorectal cancer	978 Austrian ancestry cases, 4,294 European ancestry controls		3p11.1	3	88708681	C3orf38	NDUFA5P5 - ICE2P2	ENSG00000242365	ENSG00000242705		107279	239461	rs11927424-?	rs11927424	0	0	EPHA3	398940	None	0	11927424	intergenic_variant	1	NR	1e-06	6.0		1.307	[NR]	Affymetrix [492217] (imputed)	N	colorectal cancer	http://purl.obolibrary.org/obo/MONDO_0005575	GCST005149	Genome-wide genotyping array
2022-10-18	36077729	Garcia-Etxebarria K	2022-08-29	Performance of the Use of Genetic Information to Assess the Risk of Colorectal Cancer in the Basque Population.	Colorectal cancer	835 Basque ancestry cases, 940 Basque ancestry controls		2q35	2	215226722		ABCA12 - LINC02862	ENSG00000144452	ENSG00000237571		88096	48270	rs77317240-T	rs77317240	0	0	ATIC	85337	None	0	77317240	intron_variant	1	0.039	6e-07	6.221848749616356		6.4	[3.1-13.2]	Illumina [5399385] (imputed)	N	colorectal cancer	http://purl.obolibrary.org/obo/MONDO_0005575	GCST90162552	Genome-wide genotyping array
2022-10-18	36077729	Garcia-Etxebarria K	2022-08-29	Performance of the Use of Genetic Information to Assess the Risk of Colorectal Cancer in the Basque Population.	Colorectal cancer vs inflammatory bowel disease or controls	835 Basque ancestry cases, 1,432 Basque ancestry controls		2q35	2	215167348		ABCA12 - LINC02862	ENSG00000144452	ENSG00000237571		28722	107644	rs115681984-T	rs115681984	0	0	ABCA12	28722	None	0	115681984	intergenic_variant	1	0.034	3e-07	6.522878745280337		4.2	[2.4-7.1]	Illumina [5399981] (imputed)	N	colorectal cancer	http://purl.obolibrary.org/obo/MONDO_0005575	GCST90179124	Genome-wide genotyping array
2024-04-30	38538606	Harris BHL	2024-03-27	New role of fat-free mass in cancer risk linked with genetic predisposition.	Colorectal cancer	4,988 European ancestry cases, 310,272 European ancestry controls		2q34	2	210849999		CPS1 - RPS27P10	ENSG00000021826	ENSG00000231017		170892	448942	rs572248348-C	rs572248348	0	0	LANCL1	372415	None	0	572248348	regulatory_region_variant	1	NR	2e-06	5.698970004336019		0.865298	[0.51-1.22] unit increase	Affymetrix [18894319] (imputed)	N	colorectal cancer	http://purl.obolibrary.org/obo/MONDO_0005575	GCST90428118	Genome-wide genotyping array
2019-05-28	30510241	Huyghe JR	2018-12-03	Discovery of common and rare genetic risk variants for colorectal cancer.	Colorectal cancer or advanced adenoma	55,105 European ancestry cases, 3,026 East Asian ancestry cases, 65,079 European ancestry controls, 2,268 East Asian ancestry controls		2q33.1	2	198916862	NR	PLCL1 - RNU7-147P	ENSG00000115896	ENSG00000238698		344281	274197	rs983402-T	rs983402	0	0	C2orf69	994431	None	0	983402	intron_variant	1	0.3151	8e-12	11.096910013008056		1.07	[1.05-1.09]	Affymetrix, Illumina [16900397] (imputed)	N	colorectal cancer, colorectal adenoma	http://purl.obolibrary.org/obo/MONDO_0005575, http://www.ebi.ac.uk/efo/EFO_0005406	GCST007856	Genome-wide genotyping array
2019-06-27	31089142	Law PJ	2019-05-14	Association analyses identify 31 new risk loci for colorectal cancer susceptibility.	Colorectal cancer	31,197 European ancestry cases, 61,770 European ancestry controls		2q33.1	2	199266972	NR	RNU7-147P - SATB2	ENSG00000238698	ENSG00000119042		75852	2533	rs7593422-T	rs7593422	0	0	C2orf69	644321	None	0	7593422	intergenic_variant	1	0.55	4e-11	10.397940008672037		1.07	[1.05-1.10]	Affymetrix, Illumina [> 10000000] (imputed)	N	colorectal cancer	http://purl.obolibrary.org/obo/MONDO_0005575	GCST007992	Genome-wide genotyping array
2023-03-10	36539618	Fernandez-Rozadilla C	2022-12-20	Deciphering colorectal cancer genetics through multi-omic analysis of 100,204 cases and 154,587 controls of European and east Asian ancestries.	Colorectal cancer	21,731 European ancestry cases, 47,444 European ancestry controls, 78,473 East Asian ancestry cases, 107,143 East Asian ancestry controls		2q33.1	2	199023809		PLCL1 - RNU7-147P	ENSG00000115896	ENSG00000238698		451228	167250	rs4675253-G	rs4675253	0	0	C2orf69	887484	None	0	4675253	intron_variant	1	NR	5e-17	16.30102999566398		0.0619	[0.047-0.076] unit increase	Affymetrix, Illumina [22200000] (imputed)	N	colorectal cancer	http://purl.obolibrary.org/obo/MONDO_0005575	GCST90129505	Genome-wide genotyping array
2020-11-13	32887889	Rashkin SR	2020-09-04	Pan-cancer study detects genetic risk variants and shared genetic basis in two large cohorts.	Rectal cancer	2,091 European ancestry cases, 410,350 European ancestry controls		2q33.1	2	199006308		PLCL1 - RNU7-147P	ENSG00000115896	ENSG00000238698		433727	184751	rs12612141-G	rs12612141	0	0	C2orf69	904985	None	0	12612141	intron_variant	1	0.327816	7e-07	6.154901959985743		1.1741	NR	Affymetrix [7846216] (imputed)	N	rectum cancer	http://www.ebi.ac.uk/efo/EFO_1000657	GCST90011810	Genome-wide genotyping array
2016-01-30	25866641	Xu W	2015-03-19	A genome wide association study on Newfoundland colorectal cancer patients' survival outcomes.	Survival in rectal cancer	171 European ancestry cases		2q31.3	2	180594207	intergenic	CWC22 - SCHLAP1	ENSG00000163510	ENSG00000281131		586910	97897	rs16867335-?	rs16867335	0	0	UBE2E3	386153	None	0	16867335	intron_variant	1	NR	4e-06	5.3979400086720375	(overall survival)	3.27	[1.98-5.42]	Illumina [729737]	N	rectum cancer, overall survival	http://www.ebi.ac.uk/efo/EFO_1000657, http://www.ebi.ac.uk/efo/EFO_0000638	GCST002821	Genome-wide genotyping array
2024-05-20	38664626	Schmit SL	2024-04-25	Germline genetic regulation of the colorectal tumor immune microenvironment.	T-cell receptor clonality in colorectal cancer	2,395 individuals	254 European ancestry individuals	2q31.3	2	180151550		CWC22 - SCHLAP1	ENSG00000163510	ENSG00000281131		144253	540554	rs1518405-A	rs1518405	0	0	CWC22	144253	None	0	1518405	intergenic_variant	1	0.97	4e-07	6.3979400086720375		1.59	[1.33-1.9]	Affymetrix, Illumina [14548716] (imputed)	N	lymphocyte measurement	http://www.ebi.ac.uk/efo/EFO_0803546	GCST90301398	Genome-wide genotyping array
2019-03-28	30738427	Penney ME	2019-02-09	A genome-wide association study identifies single nucleotide polymorphisms associated with time-to-metastasis in colorectal cancer.	Metastasis in stage I-III microsatellite instability low/stable colorectal cancer (time to event)	379 European ancestry cases		2q31.1	2	174340785	NR	SP9 - CIR1	ENSG00000217236	ENSG00000138433		2285	7237	rs7582977-C	rs7582977	0	0	SCRN3	54945	None	0	7582977	regulatory_region_variant	1	NR	6e-09	8.221848749616356	(Cox proportional hazards regression model)	134.32	[25.76-700.33]	Illumina [810622]	N	metastasis measurement, disease progression measurement	http://www.ebi.ac.uk/efo/EFO_0007675, http://www.ebi.ac.uk/efo/EFO_0008336	GCST007434	Genome-wide genotyping array
2024-04-30	38538606	Harris BHL	2024-03-27	New role of fat-free mass in cancer risk linked with genetic predisposition.	Colorectal cancer	4,988 European ancestry cases, 310,272 European ancestry controls		2q31.1	2	169428291								chr2:169428291-T	chr2:169428291	0	0	BBS5	51203	None	0			1	NR	3e-06	5.522878745280337		0.397174	[0.23-0.56] unit increase	Affymetrix [18894319] (imputed)	N	colorectal cancer	http://purl.obolibrary.org/obo/MONDO_0005575	GCST90428118	Genome-wide genotyping array
2016-10-06	26621817	Cheng TH	2015-12-01	Meta-analysis of genome-wide association studies identifies common susceptibility polymorphisms for colorectal and endometrial cancer near SH2B3 and TSHZ1.	Colorectal or endometrial cancer	5,725 European ancestry colorectal carcinoma cases, 2,212 European ancestry endometrial carcinoma cases, 13,396 European ancestry controls		2q24.3	2	165696408	CSRNP3	CSRNP3 - GALNT3	ENSG00000178662	ENSG00000115339		7001	51180	rs34462569-G	rs34462569	0	0	SCN3A	492358	None	0	34462569	intergenic_variant	1	0.934	4e-06	5.3979400086720375	(opposite direction)	1.22	[1.12-1.33]	Illumina [up to 6000000] (imputed)	N	colorectal cancer, endometrial neoplasm	http://purl.obolibrary.org/obo/MONDO_0005575, http://www.ebi.ac.uk/efo/EFO_0004230	GCST003209	Genome-wide genotyping array
2018-01-15	29228715	Hofer P	2017-10-09	Bayesian and frequentist analysis of an Austrian genome-wide association study of colorectal cancer and advanced adenomas.	Colorectal cancer	978 Austrian ancestry colorectal cancer cases, 636 Austrian ancestry advanced colorectal adenoma cases, 4,294 European ancestry controls		2q22.1	2	136240824	CXCR4	HNRNPKP2 - UBBP1	ENSG00000227347	ENSG00000230037		40321	88617	rs4954585-?	rs4954585	0	0	CXCR4	122675	None	0	4954585	intergenic_variant	1	NR	1e-06	6.0		1.258	[NR]	Affymetrix [492217] (imputed)	N	colorectal cancer	http://purl.obolibrary.org/obo/MONDO_0005575	GCST005150	Genome-wide genotyping array
2024-04-24	35467766	Watts K	2022-05-10	Genetic variation in ST6GAL1 is a determinant of capecitabine and oxaliplatin induced hand-foot syndrome.	Adverse response to chemotherapy in colorectal cancer (XELOX) (Diarrhoea)	288 European ancestry cases, 767 European ancestry controls		2q21.2	2	133755116		RN7SKP93 - MGAT5	ENSG00000200708	ENSG00000152127		158717	364867	rs11295266-?	rs11295266	0	0	NCKAP5	80280	None	0	11295266	intergenic_variant	1	NR	7e-07	6.154901959985743		1.8	[1.4-2.2]	Affymetrix [4197393] (imputed)	N	Diarrhea, chemotherapy-induced cytotoxicity measurement	http://purl.obolibrary.org/obo/HP_0002014, http://www.ebi.ac.uk/efo/EFO_0010978	GCST90095062	Genome-wide genotyping array
2021-07-27	34270794	Watts K	2021-07-16	Genome-wide association studies of toxicity to oxaliplatin and fluoropyrimidine chemotherapy with or without cetuximab in 1800 patients with advanced colorectal cancer.	Adverse response to chemotherapy in colorectal cancer (XELOX) (Lethargy)	707 European ancestry individuals		2q14.3	2	125951514		LINC01889 - LINC01941	ENSG00000235491	ENSG00000226813		185672	158247	rs13413764-?	rs13413764	0	0	GYPC	704644	None	0	13413764	intergenic_variant	1	NR	5e-06	5.301029995663981		1.8	[1.4-2.3]	NR [4178858] (imputed)	N	sleepiness, chemotherapy-induced cytotoxicity measurement	http://purl.obolibrary.org/obo/NCIT_C95746, http://www.ebi.ac.uk/efo/EFO_0010978	GCST90017211	Genome-wide genotyping array
2022-12-16	35512400	Tian Y	2022-05-05	Genome-Wide Interaction Analysis of Genetic Variants with Menopausal Hormone Therapy for Colorectal Cancer Risk.	Colorectal cancer x estrogen hormone therapy interaction	11,519 European ancestry cases, 16,967 European ancestry controls		2q14.1	2	114210876		LINC01191 - SEPHS1P7	ENSG00000234199	ENSG00000231926		203572	49174	rs79840305-?	rs79840305	0	0	DPP10	231765	None	0	79840305	intergenic_variant	1	NR	4e-06	5.3979400086720375				NR [NR] (imputed)	N	colorectal cancer, hormone replacement therapy	http://purl.obolibrary.org/obo/MONDO_0005575, http://www.ebi.ac.uk/efo/EFO_0003961	GCST90243996	Genome-wide genotyping array
2018-01-15	29228715	Hofer P	2017-10-09	Bayesian and frequentist analysis of an Austrian genome-wide association study of colorectal cancer and advanced adenomas.	Colorectal cancer	978 Austrian ancestry cases, 855 Austrian ancestry controls		2q14.1	2	116151675	Intergenic	DPP10 - MTCYBP39	ENSG00000175497	ENSG00000226341		305895	599483	rs11123333-?	rs11123333	0	0	DDX18	1663016	None	0	11123333	intergenic_variant	1	NR	4e-06	5.3979400086720375		1.3757051	[NR]	Affymetrix [492217] (imputed)	N	colorectal cancer	http://purl.obolibrary.org/obo/MONDO_0005575	GCST005152	Genome-wide genotyping array
2024-04-30	38538606	Harris BHL	2024-03-27	New role of fat-free mass in cancer risk linked with genetic predisposition.	Colorectal cancer	4,988 European ancestry cases, 310,272 European ancestry controls		2q12.1	2	104558985		LINC01102 - RPL23AP27	ENSG00000235597	ENSG00000225669		26238	119238	rs532781267-A	rs532781267	0	0	POU3F3	295130	None	0	532781267	intergenic_variant	1	NR	2e-06	5.698970004336019		1.80876	[1.07-2.55] unit increase	Affymetrix [18894319] (imputed)	N	colorectal cancer	http://purl.obolibrary.org/obo/MONDO_0005575	GCST90428118	Genome-wide genotyping array
2018-01-15	29228715	Hofer P	2017-10-09	Bayesian and frequentist analysis of an Austrian genome-wide association study of colorectal cancer and advanced adenomas.	Colorectal cancer	978 Austrian ancestry cases, 4,294 European ancestry controls		2q11.2	2	97707918	Intergenic	C2orf92 - ZAP70	ENSG00000228486	ENSG00000115085		4852	5658	rs12999616-?	rs12999616	0	0	ZAP70	5658	None	0	12999616	regulatory_region_variant	1	NR	7e-06	5.154901959985743		1.338	[NR]	Affymetrix [492217] (imputed)	N	colorectal cancer	http://purl.obolibrary.org/obo/MONDO_0005575	GCST005149	Genome-wide genotyping array
2019-03-28	30738427	Penney ME	2019-02-09	A genome-wide association study identifies single nucleotide polymorphisms associated with time-to-metastasis in colorectal cancer.	Metastasis in stage I-III microsatellite instability low/stable colorectal cancer (time to event)	379 European ancestry cases		2p25.2	2	6637860	NR	MIR7515HG			ENSG00000236172			rs11692570-T	rs11692570	0	0	RSAD2	228025	None	0	11692570	non_coding_transcript_exon_variant	0	NR	8e-09	8.096910013008056	(Cox proportional hazards regression model)	34.43	[10.35-114.58]	Illumina [810622]	N	metastasis measurement, disease progression measurement	http://www.ebi.ac.uk/efo/EFO_0007675, http://www.ebi.ac.uk/efo/EFO_0008336	GCST007434	Genome-wide genotyping array
2021-04-30	32958699	Innocenti F	2020-09-21	Genomic analysis of germline variation associated with survival of colorectal cancer patients treated with chemotherapy plus biologics in CALGB/SWOG 80405 (Alliance).	Metastatic colorectal cancer survival in treatment with chemotherapy plus biologics	613 European ancestry individuals		2p24.2	2	17858241	MSGN1, KCNS3	MSGN1 - KCNS3	ENSG00000151379	ENSG00000170745		40443	19606	rs898838-?	rs898838	0	0	KCNS3	19606	None	0	898838	intergenic_variant	1	NR	8e-06	5.096910013008056		0.74	[0.65-0.85]	Illumina [540021]	N	metastatic colorectal cancer, survival time	http://www.ebi.ac.uk/efo/EFO_1001480, http://www.ebi.ac.uk/efo/EFO_0000714	GCST011584	Genome-wide genotyping array
2021-04-30	32958699	Innocenti F	2020-09-21	Genomic analysis of germline variation associated with survival of colorectal cancer patients treated with chemotherapy plus biologics in CALGB/SWOG 80405 (Alliance).	Metastatic colorectal cancer survival in treatment with chemotherapy plus biologics	613 European ancestry individuals		2p24.2	2	18553898	KCNS3, RDH14	KCNS3 - RDH14	ENSG00000170745	ENSG00000240857		192282	825	rs16985284-?	rs16985284	0	0	SMC6	800088	None	0	16985284	intergenic_variant	1	NR	5e-06	5.301029995663981		1.56	[1.29-1.89]	Illumina [540021]	N	metastatic colorectal cancer, survival time	http://www.ebi.ac.uk/efo/EFO_1001480, http://www.ebi.ac.uk/efo/EFO_0000714	GCST011584	Genome-wide genotyping array
2024-04-30	38538606	Harris BHL	2024-03-27	New role of fat-free mass in cancer risk linked with genetic predisposition.	Colorectal cancer	4,988 European ancestry cases, 310,272 European ancestry controls		2p24.1	2	23250373		RN7SKP27 - LINC02923	ENSG00000222616	ENSG00000235497		388489	124856	rs144523954-T	rs144523954	0	0	KLHL29	134806	None	0	144523954	intergenic_variant	1	NR	3e-06	5.522878745280337		0.467177	[0.27-0.66] unit increase	Affymetrix [18894319] (imputed)	N	colorectal cancer	http://purl.obolibrary.org/obo/MONDO_0005575	GCST90428118	Genome-wide genotyping array
2022-09-30	34391895	Kanai M	2021-08-12	Large-Scale Prospective Genome-Wide Association Study of Oxaliplatin in Stage II/III Colon Cancer and Neuropathy.	Time to colon cancer recurrence	1,364 Japanese ancestry individuals		2p22.3	2	35740885		MRPL50P1 - RPL21P36	ENSG00000234587	ENSG00000233752		15743	558503	rs3900452-A	rs3900452	0	0	CRIM1	614893	None	0	3900452	intergenic_variant	1	NR	6e-06	5.221848749616356		0.67	[0.5636-0.7966]	Illumina [6412903] (imputed)	N	disease recurrence, colon carcinoma	http://www.ebi.ac.uk/efo/EFO_0004952, http://www.ebi.ac.uk/efo/EFO_1001950	GCST90060090	Genome-wide genotyping array
2022-12-16	35512400	Tian Y	2022-05-05	Genome-Wide Interaction Analysis of Genetic Variants with Menopausal Hormone Therapy for Colorectal Cancer Risk.	Colorectal cancer x menopausal hormone therapy interaction	11,519 European ancestry cases, 16,967 European ancestry controls		2p21	2	44092111		LRPPRC - RNU6-566P	ENSG00000138095	ENSG00000252599		95885	62678	rs4952698-?	rs4952698	0	0	PPM1B	76764	None	0	4952698	regulatory_region_variant	1	NR	2e-06	5.698970004336019				NR [NR] (imputed)	N	colorectal cancer, hormone replacement therapy	http://purl.obolibrary.org/obo/MONDO_0005575, http://www.ebi.ac.uk/efo/EFO_0003961	GCST90243993	Genome-wide genotyping array
2020-04-17	31826910	Lu Y	2019-12-11	Identification of novel loci and new risk variant in known loci for colorectal cancer risk in East Asians.	Colorectal cancer	23,572 East Asian ancestry cases, 48,700 East Asian ancestry controls	58,131 European ancestry cases, 67,347 European ancestry controls	2p21	2	42376941		COX7A2L			ENSG00000115944			rs13426988-G	rs13426988	0	0	COX7A2L	7984	None	0	13426988	intron_variant	0	0.8523	2e-06	5.698970004336019	(East Asian)	1.1	[1.06-1.14]	Affymetrix, Illumina [up to 47000000] (imputed)	N	colorectal cancer	http://purl.obolibrary.org/obo/MONDO_0005575	GCST009869	Genome-wide genotyping array
2022-09-30	34391895	Kanai M	2021-08-12	Large-Scale Prospective Genome-Wide Association Study of Oxaliplatin in Stage II/III Colon Cancer and Neuropathy.	Oxaliplatin-induced allergic reactions in colon cancer	102 Japanese ancestry cases, 826 Japanese ancestry controls		2p21	2	42894778		CHORDC1P1 - LINC01819	ENSG00000232202	ENSG00000231826		67161	77477	rs12997194-G	rs12997194	0	0	HAAO	102195	None	0	12997194	intergenic_variant	1	NR	8e-06	5.096910013008056		2.07	[1.51-2.86]	Illumina [6412903] (imputed)	N	drug allergy, trait in response to platinum	http://www.ebi.ac.uk/efo/EFO_0009482, http://purl.obolibrary.org/obo/OBA_2040037	GCST90060088	Genome-wide genotyping array
2022-02-01	34671089	Hikino K	2021-10-21	Genome-wide association study of colorectal polyps identified highly overlapping polygenic architecture with colorectal cancer.	Colorectal polyp and colorectal cancer (MTAG)	11,292 East Asian ancestry cases, 237,990 East Asian ancestry controls		2p16.3	2	52527760		GGCTP3 - CRTC1P1	ENSG00000225842	ENSG00000204993		53349	42888	rs34246098-?	rs34246098	0	0	CHAC2	1240023	None	0	34246098	intergenic_variant	1	NR	5e-08	7.301029995663981	(Colorectal polyp)	1.33	[1.16-1.53]	Illumina [NR] (imputed)	N	polyp of large intestine, colorectal cancer	http://purl.obolibrary.org/obo/MONDO_0021392, http://purl.obolibrary.org/obo/MONDO_0005575	GCST90093303	Genome-wide genotyping array
2020-04-17	31826910	Lu Y	2019-12-11	Identification of novel loci and new risk variant in known loci for colorectal cancer risk in East Asians.	Colorectal cancer	23,572 East Asian ancestry cases, 48,700 East Asian ancestry controls	58,131 European ancestry cases, 67,347 European ancestry controls	2p16.2	2	52658893		FTH1P6 - MIR4431	ENSG00000233083	ENSG00000264975		28815	43629	rs13419069-G	rs13419069	0	0	CHAC2	1108890	None	0	13419069	regulatory_region_variant	1	0.3134	7e-06	5.154901959985743	(East Asian)	1.07	[1.04-1.10]	Affymetrix, Illumina [up to 47000000] (imputed)	N	colorectal cancer	http://purl.obolibrary.org/obo/MONDO_0005575	GCST009869	Genome-wide genotyping array
2024-04-30	38538606	Harris BHL	2024-03-27	New role of fat-free mass in cancer risk linked with genetic predisposition.	Colorectal cancer	4,988 European ancestry cases, 310,272 European ancestry controls		2p16.1	2	56956859		PPIAP63 - EIF2S2P7	ENSG00000231570	ENSG00000271115		206296	91491	rs776856462-G	rs776856462	0	0	VRK2	950733	None	0	776856462	intergenic_variant	1	NR	7e-07	6.154901959985743		2.10111	[1.27-2.93] unit increase	Affymetrix [18894319] (imputed)	N	colorectal cancer	http://purl.obolibrary.org/obo/MONDO_0005575	GCST90428118	Genome-wide genotyping array
2024-04-30	38538606	Harris BHL	2024-03-27	New role of fat-free mass in cancer risk linked with genetic predisposition.	Colorectal cancer	4,988 European ancestry cases, 310,272 European ancestry controls		2p14	2	64056664		VPS54 - PELI1	ENSG00000143952	ENSG00000197329		37236	35988	rs528673883-A	rs528673883	0	0	VPS54	37236	None	0	528673883	intergenic_variant	1	NR	4e-08	7.3979400086720375		1.65361	[1.06-2.24] unit increase	Affymetrix [18894319] (imputed)	N	colorectal cancer	http://purl.obolibrary.org/obo/MONDO_0005575	GCST90428118	Genome-wide genotyping array
2014-11-07	24743840	Figueiredo JC	2014-04-17	Genome-wide diet-gene interaction analyses for risk of colorectal cancer.	Colorectal cancer (diet interaction)	9,287 European ancestry cases, 9,117 European ancestry controls		2p14	2	66738934	MEIS1, DNMT3AP1	LINC01798 - DNMT3AP1	ENSG00000232046	ENSG00000224071		7711	81750	rs2901879-?	rs2901879	0	0	ETAA1	658399	None	0	2901879	intergenic_variant	1	0.41-0.49	7e-07	6.154901959985743	(Red meat)	1.11	[1.06-1.16]	Affymetrix, Illumina [> 2700000] (imputed)	N	diet measurement, colorectal cancer	http://www.ebi.ac.uk/efo/EFO_0008111, http://purl.obolibrary.org/obo/MONDO_0005575	GCST002415	Genome-wide genotyping array
2024-04-30	38538606	Harris BHL	2024-03-27	New role of fat-free mass in cancer risk linked with genetic predisposition.	Colorectal cancer	4,988 European ancestry cases, 310,272 European ancestry controls		2p14	2	64085434		VPS54 - PELI1	ENSG00000143952	ENSG00000197329		66006	7218	rs188385725-A	rs188385725	0	0	VPS54	66006	None	0	188385725	intergenic_variant	1	NR	7e-08	7.154901959985743		1.7843	[1.14-2.43] unit increase	Affymetrix [18894319] (imputed)	N	colorectal cancer	http://purl.obolibrary.org/obo/MONDO_0005575	GCST90428118	Genome-wide genotyping array
2024-04-30	38538606	Harris BHL	2024-03-27	New role of fat-free mass in cancer risk linked with genetic predisposition.	Colorectal cancer	4,988 European ancestry cases, 310,272 European ancestry controls		22q13.2	22	40707333		MCHR1 - SLC25A17	ENSG00000128285	ENSG00000100372		24521	62297	rs140489742-A	rs140489742	0	0	XPNPEP3	149815	None	0	140489742	intergenic_variant	1	NR	3e-06	5.522878745280337		0.54026	[0.32-0.77] unit increase	Affymetrix [18894319] (imputed)	N	colorectal cancer	http://purl.obolibrary.org/obo/MONDO_0005575	GCST90428118	Genome-wide genotyping array
2023-03-10	36539618	Fernandez-Rozadilla C	2022-12-20	Deciphering colorectal cancer genetics through multi-omic analysis of 100,204 cases and 154,587 controls of European and east Asian ancestries.	Colorectal cancer	21,731 European ancestry cases, 47,444 European ancestry controls, 78,473 East Asian ancestry cases, 107,143 East Asian ancestry controls		22q13.1	22	39248268		PDGFB - RPL3	ENSG00000100311	ENSG00000100316		3286	64614	rs130651-A	rs130651	0	0	PDGFB	3286	None	0	130651	intron_variant	1	NR	3e-10	9.522878745280337		0.04889	[0.034-0.064] unit decrease	Affymetrix, Illumina [22200000] (imputed)	N	colorectal cancer	http://purl.obolibrary.org/obo/MONDO_0005575	GCST90129505	Genome-wide genotyping array
2024-04-30	38538606	Harris BHL	2024-03-27	New role of fat-free mass in cancer risk linked with genetic predisposition.	Colorectal cancer	4,988 European ancestry cases, 310,272 European ancestry controls		22q11.21	22	19629336		LINC00895 - SEPTIN5	ENSG00000281548	ENSG00000184702		62497	85167	rs776815612-G	rs776815612	0	0	SEPTIN5	85167	None	0	776815612	regulatory_region_variant	1	NR	1e-07	7.0		2.0287	[1.28-2.78] unit increase	Affymetrix [18894319] (imputed)	N	colorectal cancer	http://purl.obolibrary.org/obo/MONDO_0005575	GCST90428118	Genome-wide genotyping array
2019-03-28	30738427	Penney ME	2019-02-09	A genome-wide association study identifies single nucleotide polymorphisms associated with time-to-metastasis in colorectal cancer.	Metastasis in stage I-III microsatellite instability low/stable colorectal cancer (time to event)	379 European ancestry cases		22q11.1	22	17313079	NR	CECR3 - CECR9	ENSG00000241832	ENSG00000231004		46346	15955	rs5749032-G	rs5749032	0	0	CECR2	46870	None	0	5749032	intergenic_variant	1	NR	8e-09	8.096910013008056	(Recessive, Mixture cure model)	9.55	[4.44-20.55]	Illumina [810622]	N	metastasis measurement, disease progression measurement	http://www.ebi.ac.uk/efo/EFO_0007675, http://www.ebi.ac.uk/efo/EFO_0008336	GCST007434	Genome-wide genotyping array
2024-04-30	38538606	Harris BHL	2024-03-27	New role of fat-free mass in cancer risk linked with genetic predisposition.	Colorectal cancer	4,988 European ancestry cases, 310,272 European ancestry controls		21q22.3	21	44467955		LRRC3 - MTCYBP21	ENSG00000160233	ENSG00000224747		5759	1974	rs142797689-T	rs142797689	0	0	CFAP410	128565	None	0	142797689	intergenic_variant	1	NR	6e-07	6.221848749616356		0.66902	[0.41-0.93] unit increase	Affymetrix [18894319] (imputed)	N	colorectal cancer	http://purl.obolibrary.org/obo/MONDO_0005575	GCST90428118	Genome-wide genotyping array
2018-01-15	29228715	Hofer P	2017-10-09	Bayesian and frequentist analysis of an Austrian genome-wide association study of colorectal cancer and advanced adenomas.	Colorectal cancer	978 Austrian ancestry colorectal cancer cases, 636 Austrian ancestry advanced colorectal adenoma cases, 4,294 European ancestry controls		21q22.11	21	34145184	Intergenic	MRPS6 - LINC00310	ENSG00000243927	ENSG00000227456		2150	12540	rs12627687-?	rs12627687	0	0	KCNE2	218822	None	0	12627687	intron_variant	1	NR	8e-06	5.096910013008056		1.3	[NR]	Affymetrix [492217] (imputed)	N	colorectal cancer	http://purl.obolibrary.org/obo/MONDO_0005575	GCST005150	Genome-wide genotyping array
2016-10-06	26621817	Cheng TH	2015-12-01	Meta-analysis of genome-wide association studies identifies common susceptibility polymorphisms for colorectal and endometrial cancer near SH2B3 and TSHZ1.	Colorectal or endometrial cancer	5,725 European ancestry colorectal carcinoma cases, 2,212 European ancestry endometrial carcinoma cases, 13,396 European ancestry controls		21q21.2	21	23048180	NCAM2	MAPK6P2 - MIR6130	ENSG00000223488	ENSG00000275469		609831	31104	rs4816890-?	rs4816890	0	0	JAM2	2591078	None	0	4816890	intergenic_variant	1	0.363	2e-06	5.698970004336019	(opposite direction)	1.1111112	[1.06-1.16]	Illumina [up to 6000000] (imputed)	N	colorectal cancer, endometrial neoplasm	http://purl.obolibrary.org/obo/MONDO_0005575, http://www.ebi.ac.uk/efo/EFO_0004230	GCST003209	Genome-wide genotyping array
2017-03-24	26965516	Zeng C	2016-03-08	Identification of Susceptibility Loci and Genes for Colorectal Cancer Risk.	Colorectal cancer	4,508 East Asian ancestry cases, 16,588 East Asian ancestry controls	11,044 East Asian ancestry cases, 18,036 East Asian ancestry controls	20q13.33	20	62381861	RPS21	LAMA5 - RPS21-DT	ENSG00000130702	ENSG00000273619		14549	4438	rs6061231-C	rs6061231	0	0	RPS21	5242	None	0	6061231	regulatory_region_variant	1	0.91	8e-11	10.096910013008056		1.18	[1.13-1.25]	Affymetrix, Illumina [~ 4000000] (imputed)	N	colorectal cancer	http://purl.obolibrary.org/obo/MONDO_0005575	GCST003799	Genome-wide genotyping array
2023-03-30	36777999	Nam K	2022-10-05	Genome-wide study on 72,298 individuals in Korean biobank data for 76 traits.	Colon cancer	251,000 East Asian ancestry individuals		20q13.31	20	57432606								chr20:57432606-?	chr20:57432606	0	0	PCK1	128504	None	0			1	NR	3e-08	7.522878745280337		0.14829	[0.095-0.201] unit decrease	NR [6907490] (imputed)	N	colon carcinoma	http://www.ebi.ac.uk/efo/EFO_1001950	GCST90255471	Genome-wide genotyping array
2016-11-30	26766742	Garcia-Albeniz X	2016-01-14	CYP24A1 variant modifies the association between use of oestrogen plus progestogen therapy and colorectal cancer risk.	Colorectal cancer (oestrogen-progestogen hormone therapy interaction)	554 European ancestry postmenopausal cases, 729 European ancestry postmenopausal controls		20q13.2	20	54200178	CYP24A1	CYP24A1 - PFDN4	ENSG00000019186	ENSG00000101132		26192	7909	rs964293-?	rs964293	0	0	PFDN4	7909	None	0	964293	TF_binding_site_variant	1	NR	5e-09	8.301029995663981	(Empirical Bayes)	1.6393442	[1.39-1.92]	Affymetrix, Illumina [~ 2700000] (imputed)	N	colorectal cancer, hormone replacement therapy	http://purl.obolibrary.org/obo/MONDO_0005575, http://www.ebi.ac.uk/efo/EFO_0003961	GCST003386	Genome-wide genotyping array
2023-03-10	36539618	Fernandez-Rozadilla C	2022-12-20	Deciphering colorectal cancer genetics through multi-omic analysis of 100,204 cases and 154,587 controls of European and east Asian ancestries.	Colorectal cancer	21,731 European ancestry cases, 47,444 European ancestry controls, 78,473 East Asian ancestry cases, 107,143 East Asian ancestry controls		20q13.13	20	50443654		RN7SL636P - COX6CP2	ENSG00000244376	ENSG00000231715		14171	36113	rs6095946-T	rs6095946	0	0	PTPN1	66729	None	0	6095946	intergenic_variant	1	NR	6e-23	22.221848749616356		0.0647	[0.052-0.078] unit decrease	Affymetrix, Illumina [22200000] (imputed)	N	colorectal cancer	http://purl.obolibrary.org/obo/MONDO_0005575	GCST90129505	Genome-wide genotyping array
2019-06-27	31089142	Law PJ	2019-05-14	Association analyses identify 31 new risk loci for colorectal cancer susceptibility.	Colorectal cancer	31,197 European ancestry cases, 61,770 European ancestry controls		20q13.13	20	50768208	NR	PARD6B - BCAS4	ENSG00000124171	ENSG00000124243		11413	26686	rs6091213-C	rs6091213	0	0	BCAS4	26686	None	0	6091213	TF_binding_site_variant	1	0.26	4e-10	9.397940008672037		1.08	[1.05-1.11]	Affymetrix, Illumina [> 10000000] (imputed)	N	colorectal cancer	http://purl.obolibrary.org/obo/MONDO_0005575	GCST007992	Genome-wide genotyping array
2019-05-28	30510241	Huyghe JR	2018-12-03	Discovery of common and rare genetic risk variants for colorectal cancer.	Colorectal cancer or advanced adenoma	55,105 European ancestry cases, 3,026 East Asian ancestry cases, 65,079 European ancestry controls, 2,268 East Asian ancestry controls		20q13.13	20	50438781	PTPN1	RN7SL636P - COX6CP2	ENSG00000244376	ENSG00000231715		9298	40986	rs6063514-C	rs6063514	0	0	PTPN1	71602	None	0	6063514	intergenic_variant	1	0.6086	8e-13	12.096910013008056		1.07	[1.05-1.09]	Affymetrix, Illumina [16900397] (imputed)	N	colorectal cancer, colorectal adenoma	http://purl.obolibrary.org/obo/MONDO_0005575, http://www.ebi.ac.uk/efo/EFO_0005406	GCST007856	Genome-wide genotyping array
2023-03-10	36539618	Fernandez-Rozadilla C	2022-12-20	Deciphering colorectal cancer genetics through multi-omic analysis of 100,204 cases and 154,587 controls of European and east Asian ancestries.	Colorectal cancer	21,731 European ancestry cases, 47,444 European ancestry controls, 78,473 East Asian ancestry cases, 107,143 East Asian ancestry controls		20q13.13	20	50370030		LINC01271 - RN7SL636P	ENSG00000233077	ENSG00000244376		48544	59160	rs6012915-T	rs6012915	0	0	PTPN1	140353	None	0	6012915	intergenic_variant	1	NR	7e-19	18.154901959985743		0.0595	[0.046-0.073] unit decrease	Affymetrix, Illumina [22200000] (imputed)	N	colorectal cancer	http://purl.obolibrary.org/obo/MONDO_0005575	GCST90129505	Genome-wide genotyping array
2020-04-17	31826910	Lu Y	2019-12-11	Identification of novel loci and new risk variant in known loci for colorectal cancer risk in East Asians.	Colorectal cancer	23,572 East Asian ancestry cases, 48,700 East Asian ancestry controls	58,131 European ancestry cases, 67,347 European ancestry controls	20q13.13	20	50440951	PTPN1	RN7SL636P - COX6CP2	ENSG00000244376	ENSG00000231715		11468	38816	rs1810502-C	rs1810502	0	0	PTPN1	69432	None	0	1810502	intergenic_variant	1	NR	2e-06	5.698970004336019	(East Asian)	1.06	[1.04-1.09]	Affymetrix, Illumina [up to 47000000] (imputed)	N	colorectal cancer	http://purl.obolibrary.org/obo/MONDO_0005575	GCST009869	Genome-wide genotyping array
2019-04-09	30529582	Lu Y	2018-12-06	Large-scale Genome-wide Association Study of East Asians Identifies Loci Associated With Risk for Colorectal Cancer.	Colorectal cancer	22,775 East Asian ancestry cases, 47,731 East Asian ancestry controls		20q13.13	20	50440951	PTPN1	RN7SL636P - COX6CP2	ENSG00000244376	ENSG00000231715		11468	38816	rs1810502-C	rs1810502	0	0	PTPN1	69432	None	0	1810502	intergenic_variant	1	0.45	1e-06	6.0		1.07	[1.04-1.10]	Affymetrix, Illumina [up to 10700000] (imputed)	N	colorectal cancer	http://purl.obolibrary.org/obo/MONDO_0005575	GCST007552	Genome-wide genotyping array, Exome genotyping array
2019-06-27	31089142	Law PJ	2019-05-14	Association analyses identify 31 new risk loci for colorectal cancer susceptibility.	Colorectal cancer	31,197 European ancestry cases, 61,770 European ancestry controls		20q13.13	20	50440951	NR	RN7SL636P - COX6CP2	ENSG00000244376	ENSG00000231715		11468	38816	rs1810502-C	rs1810502	0	0	PTPN1	69432	None	0	1810502	intergenic_variant	1	NR	2e-10	9.698970004336019		1.07	[1.05-1.1]	Affymetrix, Illumina [> 10000000] (imputed)	N	colorectal cancer	http://purl.obolibrary.org/obo/MONDO_0005575	GCST007992	Genome-wide genotyping array
2021-12-14	34594039	Sakaue S	2021-09-30	A cross-population atlas of genetic associations for 220 human phenotypes.	Colorectal cancer	6,581 European ancestry cases, 463,421 European ancestry controls, 8,305 East Asian ancestry cases, 159,386 East Asian ancestry controls		20q13.13	20	50440997		RN7SL636P - COX6CP2	ENSG00000244376	ENSG00000231715		11514	38770	rs1810501-C	rs1810501	0	0	PTPN1	69386	None	0	1810501	intergenic_variant	1	NR	3e-09	8.522878745280337		0.074	[0.049-0.099] unit decrease	Affymetrix, Illumina [25843452] (imputed)	N	colorectal cancer	http://purl.obolibrary.org/obo/MONDO_0005575	GCST90018808	Genome-wide genotyping array
2018-05-18	29471430	Tanikawa C	2018-02-17	GWAS Identifies Two Novel Colorectal Cancer Loci at 16q24.1 and 20q13.12.	Colorectal cancer	6,692 Japanese ancestry cases, 27,178 Japanese ancestry controls	3,713 Japanese ancestry cases, 7,333 Japanese ancestry controls	20q13.12	20	43904181	NR	LINC01728 - TOX2	ENSG00000233277	ENSG00000124191		8713	10671	rs6065668-T	rs6065668	0	0	TOX2	10671	None	0	6065668	regulatory_region_variant	1	NR	4e-11	10.397940008672037		1.1148272	[1.08-1.15]	Illumina [6774630] (imputed)	N	colorectal cancer	http://purl.obolibrary.org/obo/MONDO_0005575	GCST005591	Genome-wide genotyping array
2019-04-09	30529582	Lu Y	2018-12-06	Large-scale Genome-wide Association Study of East Asians Identifies Loci Associated With Risk for Colorectal Cancer.	Colorectal cancer	22,775 East Asian ancestry cases, 47,731 East Asian ancestry controls		20q13.12	20	43904181	TOX2	LINC01728 - TOX2	ENSG00000233277	ENSG00000124191		8713	10671	rs6065668-T	rs6065668	0	0	TOX2	10671	None	0	6065668	regulatory_region_variant	1	0.4	4e-07	6.3979400086720375		1.07	[1.04-1.10]	Affymetrix, Illumina [up to 10700000] (imputed)	N	colorectal cancer	http://purl.obolibrary.org/obo/MONDO_0005575	GCST007552	Genome-wide genotyping array, Exome genotyping array
2023-03-10	36539618	Fernandez-Rozadilla C	2022-12-20	Deciphering colorectal cancer genetics through multi-omic analysis of 100,204 cases and 154,587 controls of European and east Asian ancestries.	Colorectal cancer	21,731 European ancestry cases, 47,444 European ancestry controls, 78,473 East Asian ancestry cases, 107,143 East Asian ancestry controls		20q13.12	20	43904181		LINC01728 - TOX2	ENSG00000233277	ENSG00000124191		8713	10671	rs6065668-T	rs6065668	0	0	TOX2	10671	None	0	6065668	regulatory_region_variant	1	NR	6e-07	6.221848749616356		0.0353	[0.021-0.049] unit increase	Affymetrix, Illumina [22200000] (imputed)	N	colorectal cancer	http://purl.obolibrary.org/obo/MONDO_0005575	GCST90129505	Genome-wide genotyping array
2018-08-01	29698419	Pande M	2018-04-26	Genetic susceptibility markers for a breast-colorectal cancer phenotype: Exploratory results from genome-wide association studies.	Breast cancer and/or colorectal cancer	589 European ancestry colorectal cancer with a family history of breast cancer cases, 378 European ancestry breast cancer cases with a family history of colorectal cancer cases, 18 European ancestry breast and colorectal cancer cases, 1,769 European ancestry controls		20q12	20	39051206	DHX35	DHX35 - LINC01734	ENSG00000101452	ENSG00000230324		11483	162571	rs742276-?	rs742276	0	0	KIAA1755	790471	None	0	742276	intergenic_variant	1	0.44	9e-06	5.045757490560675		1.2987013	[1.15-1.52]	Illumina [6220060] (imputed)	N	colorectal cancer, breast carcinoma	http://purl.obolibrary.org/obo/MONDO_0005575, http://www.ebi.ac.uk/efo/EFO_0000305	GCST006035	Genome-wide genotyping array
2018-08-01	29698419	Pande M	2018-04-26	Genetic susceptibility markers for a breast-colorectal cancer phenotype: Exploratory results from genome-wide association studies.	Breast cancer and/or colorectal cancer	589 European ancestry colorectal cancer with a family history of breast cancer cases, 378 European ancestry breast cancer cases with a family history of colorectal cancer cases, 18 European ancestry breast and colorectal cancer cases, 1,769 European ancestry controls		20q12	20	39049018	DHX35	DHX35 - LINC01734	ENSG00000101452	ENSG00000230324		9295	164759	rs6071641-?	rs6071641	0	0	KIAA1755	788283	None	0	6071641	regulatory_region_variant	1	0.42	6e-06	5.221848749616356		1.3157895	[1.18-1.59]	Illumina [6220060] (imputed)	N	colorectal cancer, breast carcinoma	http://purl.obolibrary.org/obo/MONDO_0005575, http://www.ebi.ac.uk/efo/EFO_0000305	GCST006035	Genome-wide genotyping array
2022-09-30	34391895	Kanai M	2021-08-12	Large-Scale Prospective Genome-Wide Association Study of Oxaliplatin in Stage II/III Colon Cancer and Neuropathy.	Time to colon cancer recurrence	1,364 Japanese ancestry individuals		20q12	20	39618018		RN7SL680P - HSPE1P1	ENSG00000275337	ENSG00000234878		268626	314904	rs6028555-A	rs6028555	0	0	KIAA1755	1357283	None	0	6028555	intergenic_variant	1	NR	5e-06	5.301029995663981		0.6182	[0.5026-0.7603]	Illumina [6412903] (imputed)	N	disease recurrence, colon carcinoma	http://www.ebi.ac.uk/efo/EFO_0004952, http://www.ebi.ac.uk/efo/EFO_1001950	GCST90060090	Genome-wide genotyping array
2017-02-03	27197191	Fehringer G	2016-04-20	Cross-Cancer Genome-Wide Analysis of Lung, Ovary, Breast, Prostate, and Colorectal Cancer Reveals Novel Pleiotropic Associations.	Cancer (pleiotropy)	5,020 European ancestry lung cancer cases, 3,718 European ancestry lung adenocarcinoma cases, 3,422 European ancestry lung squamous cell carcinoma cases, 15,414 European ancestry colorectal cancer cases, 10,809 European ancestry breast cancer cases, 4,939 European ancestry estrogen receptor negative breast cancer cases, 1,098 European ancestry ovarian cancer cases, 2,556 European ancestry serous …		20q11.22	20	34131991	Intergenic	RPS2P1 - ASIP	ENSG00000225246	ENSG00000101440		8701	62578	rs11907546-T	rs11907546	0	0	EIF2S2	19748	None	0	11907546	intergenic_variant	1	NR	3e-06	5.522878745280337	(subset analysis)			Affymetrix, Illumina [9916564] (imputed)	N	lung carcinoma, estrogen-receptor negative breast cancer, ovarian endometrioid carcinoma, colorectal cancer, prostate carcinoma, ovarian serous carcinoma, breast carcinoma, ovarian carcinoma, lung adenocarcinoma, squamous cell lung carcinoma	http://www.ebi.ac.uk/efo/EFO_0001071, http://www.ebi.ac.uk/efo/EFO_1000650, http://www.ebi.ac.uk/efo/EFO_1001515, http://purl.obolibrary.org/obo/MONDO_0005575, http://www.ebi.ac.uk/efo/EFO_0001663, http://www.ebi.ac.uk/efo/EFO_1001516, http://www.ebi.ac.uk/efo/EFO_0000305, http://www.ebi.ac.uk/efo/EFO_0001075, http://www.ebi.ac.uk/efo/EFO_0000571, http://www.ebi.ac.uk/efo/EFO_0000708	GCST003588	Genome-wide genotyping array
2017-02-03	27197191	Fehringer G	2016-04-20	Cross-Cancer Genome-Wide Analysis of Lung, Ovary, Breast, Prostate, and Colorectal Cancer Reveals Novel Pleiotropic Associations.	Cancer	5,020 European ancestry lung cancer cases, 3,718 European ancestry lung adenocarcinoma cases, 3,422 European ancestry lung squamous cell carcinoma cases, 15,414 European ancestry colorectal cancer cases, 10,809 European ancestry breast cancer cases, 4,939 European ancestry estrogen receptor negative breast cancer cases, 1,098 European ancestry ovarian cancer cases, 2,556 European ancestry serous …		20q11.22	20	34131991	Intergenic	RPS2P1 - ASIP	ENSG00000225246	ENSG00000101440		8701	62578	rs11907546-C	rs11907546	0	0	EIF2S2	19748	None	0	11907546	intergenic_variant	1	NR	3e-09	8.522878745280337		1.1111112	[NR]	Affymetrix, Illumina [9916564] (imputed)	N	lung carcinoma, estrogen-receptor negative breast cancer, ovarian endometrioid carcinoma, colorectal cancer, prostate carcinoma, ovarian serous carcinoma, breast carcinoma, ovarian carcinoma, lung adenocarcinoma, squamous cell lung carcinoma	http://www.ebi.ac.uk/efo/EFO_0001071, http://www.ebi.ac.uk/efo/EFO_1000650, http://www.ebi.ac.uk/efo/EFO_1001515, http://purl.obolibrary.org/obo/MONDO_0005575, http://www.ebi.ac.uk/efo/EFO_0001663, http://www.ebi.ac.uk/efo/EFO_1001516, http://www.ebi.ac.uk/efo/EFO_0000305, http://www.ebi.ac.uk/efo/EFO_0001075, http://www.ebi.ac.uk/efo/EFO_0000571, http://www.ebi.ac.uk/efo/EFO_0000708	GCST003587	Genome-wide genotyping array
2024-04-30	38538606	Harris BHL	2024-03-27	New role of fat-free mass in cancer risk linked with genetic predisposition.	Colorectal cancer	4,988 European ancestry cases, 310,272 European ancestry controls		20p13	20	2160961		STK35			ENSG00000125834			rs769608817-A	rs769608817	0	0	TGM3	135040	None	0	769608817	intron_variant	0	NR	2e-06	5.698970004336019		1.43542	[0.84-2.03] unit increase	Affymetrix [18894319] (imputed)	N	colorectal cancer	http://purl.obolibrary.org/obo/MONDO_0005575	GCST90428118	Genome-wide genotyping array
2024-05-20	38664626	Schmit SL	2024-04-25	Germline genetic regulation of the colorectal tumor immune microenvironment.	Tumor infiltrating lymphocytes per high powered field	2,876 individuals	602 European and unknown ancestry individuals	20p13	20	2786974		RPL19P1 - CPXM1	ENSG00000226217	ENSG00000088882		5933	7100	rs215529-C	rs215529	0	0	C20orf141	28013	None	0	215529	intergenic_variant	1	0.57	4e-06	5.3979400086720375		0.79	[0.72-0.87]	Affymetrix, Illumina [14548716] (imputed)	N	lymphocyte measurement	http://www.ebi.ac.uk/efo/EFO_0803546	GCST90301399	Genome-wide genotyping array
2019-05-28	30510241	Huyghe JR	2018-12-03	Discovery of common and rare genetic risk variants for colorectal cancer.	Colorectal cancer or advanced adenoma	55,105 European ancestry cases, 3,026 East Asian ancestry cases, 65,079 European ancestry controls, 2,268 East Asian ancestry controls		20p12.3	20	6622975	BMP2	CASC20 - LINC01713	ENSG00000229876	ENSG00000228482		94516	108105	rs994308-C	rs994308	0	0	BMP2	144711	None	0	994308	intergenic_variant	1	0.5939	5e-18	17.30102999566398		1.08	[1.06-1.10]	Affymetrix, Illumina [16900397] (imputed)	N	colorectal cancer, colorectal adenoma	http://purl.obolibrary.org/obo/MONDO_0005575, http://www.ebi.ac.uk/efo/EFO_0005406	GCST007856	Genome-wide genotyping array
2023-03-10	36539618	Fernandez-Rozadilla C	2022-12-20	Deciphering colorectal cancer genetics through multi-omic analysis of 100,204 cases and 154,587 controls of European and east Asian ancestries.	Colorectal cancer	21,731 European ancestry cases, 47,444 European ancestry controls, 78,473 East Asian ancestry cases, 107,143 East Asian ancestry controls		20p12.3	20	6622975		CASC20 - LINC01713	ENSG00000229876	ENSG00000228482		94516	108105	rs994308-T	rs994308	0	0	BMP2	144711	None	0	994308	intergenic_variant	1	NR	7e-24	23.154901959985743		0.069	[0.055-0.083] unit decrease	Affymetrix, Illumina [22200000] (imputed)	N	colorectal cancer	http://purl.obolibrary.org/obo/MONDO_0005575	GCST90129505	Genome-wide genotyping array
2023-03-10	36539618	Fernandez-Rozadilla C	2022-12-20	Deciphering colorectal cancer genetics through multi-omic analysis of 100,204 cases and 154,587 controls of European and east Asian ancestries.	Colorectal cancer	21,731 European ancestry cases, 47,444 European ancestry controls, 78,473 East Asian ancestry cases, 107,143 East Asian ancestry controls		20p12.3	20	6395834		TARDBPP1 - CASC20	ENSG00000233402	ENSG00000229876		193643	50889	rs966816-A	rs966816	0	0	FERMT1	272804	None	0	966816	regulatory_region_variant	1	NR	2e-38	37.69897000433602		0.0946	[0.08-0.109] unit decrease	Affymetrix, Illumina [22200000] (imputed)	N	colorectal cancer	http://purl.obolibrary.org/obo/MONDO_0005575	GCST90129505	Genome-wide genotyping array
2008-12-01	19011631	Houlston RS	2008-11-16	Meta-analysis of genome-wide association data identifies four new susceptibility loci for colorectal cancer.	Colorectal cancer	1,902 European ancestry cases, 1,929 European ancestry controls	18,284 European ancestry cases, 18,926 European ancestry controls	20p12.3	20	6423634	intergenic	TARDBPP1 - CASC20	ENSG00000233402	ENSG00000229876		221443	23089	rs961253-A	rs961253	0	0	FERMT1	300604	None	0	961253	intergenic_variant	1	0.36	2e-10	9.698970004336019		1.12	[1.08-1.16]	Illumina [up to 548586]	N	colorectal cancer	http://purl.obolibrary.org/obo/MONDO_0005575	GCST000270	Genome-wide genotyping array
2017-10-20	28960316	Tanskanen T	2017-09-28	Genome-wide association study and meta-analysis in Northern European populations replicate multiple colorectal cancer risk loci.	Colorectal cancer	1,701 Finnish ancestry cases, 14,082 Finnish ancestry controls	11,647 European ancestry cases, 12,356 European ancestry controls	20p12.3	20	6423634	CASC20, FGFR3P3	TARDBPP1 - CASC20	ENSG00000233402	ENSG00000229876		221443	23089	rs961253-A	rs961253	0	0	FERMT1	300604	None	0	961253	intergenic_variant	1	0.303	7e-06	5.154901959985743		0.0168	[0.00947-0.0242] unit increase	Illumina [9068015] (imputed)	N	colorectal cancer	http://purl.obolibrary.org/obo/MONDO_0005575	GCST004895	Genome-wide genotyping array
2016-06-10	26151821	Schumacher FR	2015-07-07	Genome-wide association study of colorectal cancer identifies six new susceptibility loci.	Colorectal cancer	18,299 European ancestry cases, 19,656 European ancestry controls	4,725 East Asian ancestry cases, 9,969 East Asian ancestry controls	20p12.3	20	6423634	BMP2	TARDBPP1 - CASC20	ENSG00000233402	ENSG00000229876		221443	23089	rs961253-A	rs961253	0	0	FERMT1	300604	None	0	961253	intergenic_variant	1	0.37	1e-07	7.0		1.09	[1.06-1.12]	Affymetrix, Illumina [~ 2500000] (imputed)	N	colorectal cancer	http://purl.obolibrary.org/obo/MONDO_0005575	GCST003017	Genome-wide genotyping array
2019-06-27	31089142	Law PJ	2019-05-14	Association analyses identify 31 new risk loci for colorectal cancer susceptibility.	Colorectal cancer	31,197 European ancestry cases, 61,770 European ancestry controls		20p12.3	20	6423634	NR	TARDBPP1 - CASC20	ENSG00000233402	ENSG00000229876		221443	23089	rs961253-A	rs961253	0	0	FERMT1	300604	None	0	961253	intergenic_variant	1	NR	5e-20	19.30102999566398		1.11	[1.08-1.13]	Affymetrix, Illumina [> 10000000] (imputed)	N	colorectal cancer	http://purl.obolibrary.org/obo/MONDO_0005575	GCST007992	Genome-wide genotyping array
2018-08-21	29917119	Schmit SL	2018-06-16	Novel Common Genetic Susceptibility Loci for Colorectal Cancer.	Colorectal cancer	36,948 European ancestry cases, 30,864 European ancestry controls	12,952 European ancestry cases, 48,383 European ancestry controls, 8,580 East Asian ancestry cases, 13,050 East Asian ancestry controls, 1,611 Hispanic cases, 4,330 Hispanic controls, 1,894 African American cases, 4,703 African American controls	20p12.3	20	6423634	NR	TARDBPP1 - CASC20	ENSG00000233402	ENSG00000229876		221443	23089	rs961253-A	rs961253	0	0	FERMT1	300604	None	0	961253	intergenic_variant	1	0.361	6e-11	10.221848749616356	(EA)	1.08	[1.06-1.11]	Affymetrix, Illumina [12931465] (imputed)	N	colorectal cancer	http://purl.obolibrary.org/obo/MONDO_0005575	GCST006131	Genome-wide genotyping array
2020-11-13	32887889	Rashkin SR	2020-09-04	Pan-cancer study detects genetic risk variants and shared genetic basis in two large cohorts.	Colon cancer	3,793 European ancestry cases, 410,350 European ancestry controls		20p12.3	20	7852399		RN7SL547P - HAO1	ENSG00000240584	ENSG00000101323		218548	30586	rs8114643-G	rs8114643	0	0	PLCB1	279867	None	0	8114643	intergenic_variant	1	0.135812	2e-09	8.698970004336019		1.2072921	NR	Affymetrix [7846216] (imputed)	N	colon carcinoma	http://www.ebi.ac.uk/efo/EFO_1001950	GCST90011811	Genome-wide genotyping array
2021-02-26	32514122	Ishigaki K	2020-06-08	Large-scale genome-wide association study in a Japanese population identifies novel susceptibility loci across different diseases.	Colorectal cancer	7,062 Japanese ancestry cases, 195,745 Japanese ancestry controls		20p12.3	20	6725846		CASC20 - LINC01713	ENSG00000229876	ENSG00000228482		197387	5234	rs6140071-T	rs6140071	0	0	BMP2	41840	None	0	6140071	intergenic_variant	1	0.201635225	2e-09	8.698970004336019		1.1400142	[1.09254882-1.189541761]	Illumina [8919992] (imputed)	N	colorectal cancer	http://purl.obolibrary.org/obo/MONDO_0005575	GCST90013697	Genome-wide genotyping array
2021-12-14	34594039	Sakaue S	2021-09-30	A cross-population atlas of genetic associations for 220 human phenotypes.	Colorectal cancer	8,305 East Asian ancestry cases, 159,386 East Asian ancestry controls		20p12.3	20	7768820		RN7SL547P - HAO1	ENSG00000240584	ENSG00000101323		134969	114165	rs6086195-G	rs6086195	0	0	PLCB1	363446	None	0	6086195	intergenic_variant	1	0.321642895	4e-10	9.397940008672037		0.11244234	[0.077-0.148] unit increase	Illumina [13428297] (imputed)	N	colorectal cancer	http://purl.obolibrary.org/obo/MONDO_0005575	GCST90018588	Genome-wide genotyping array
2021-12-14	34594039	Sakaue S	2021-09-30	A cross-population atlas of genetic associations for 220 human phenotypes.	Colorectal cancer	6,581 European ancestry cases, 463,421 European ancestry controls, 8,305 East Asian ancestry cases, 159,386 East Asian ancestry controls		20p12.3	20	7768744		RN7SL547P - HAO1	ENSG00000240584	ENSG00000101323		134893	114241	rs6086194-C	rs6086194	0	0	PLCB1	363522	None	0	6086194	intergenic_variant	1	NR	6e-14	13.221848749616356		0.1035	[0.076-0.131] unit increase	Affymetrix, Illumina [25843452] (imputed)	N	colorectal cancer	http://purl.obolibrary.org/obo/MONDO_0005575	GCST90018808	Genome-wide genotyping array
2020-04-17	31826910	Lu Y	2019-12-11	Identification of novel loci and new risk variant in known loci for colorectal cancer risk in East Asians.	Colorectal cancer	23,572 East Asian ancestry cases, 48,700 East Asian ancestry controls	58,131 European ancestry cases, 67,347 European ancestry controls	20p12.3	20	6717725		CASC20 - LINC01713	ENSG00000229876	ENSG00000228482		189266	13355	rs6085662-C	rs6085662	0	0	BMP2	49961	None	0	6085662	regulatory_region_variant	1	0.21	2e-09	8.698970004336019	(East Asian)	1.12	[1.07-1.14]	Affymetrix, Illumina [up to 47000000] (imputed)	N	colorectal cancer	http://purl.obolibrary.org/obo/MONDO_0005575	GCST009869	Genome-wide genotyping array
2021-12-14	34594039	Sakaue S	2021-09-30	A cross-population atlas of genetic associations for 220 human phenotypes.	Colorectal cancer	6,581 European ancestry cases, 463,421 European ancestry controls, 8,305 East Asian ancestry cases, 159,386 East Asian ancestry controls		20p12.3	20	6712481		CASC20 - LINC01713	ENSG00000229876	ENSG00000228482		184022	18599	rs6085661-T	rs6085661	0	0	BMP2	55205	None	0	6085661	TF_binding_site_variant	1	NR	5e-11	10.301029995663981		0.09	[0.063-0.117] unit increase	Affymetrix, Illumina [25843452] (imputed)	N	colorectal cancer	http://purl.obolibrary.org/obo/MONDO_0005575	GCST90018808	Genome-wide genotyping array
2019-06-27	31089142	Law PJ	2019-05-14	Association analyses identify 31 new risk loci for colorectal cancer susceptibility.	Colorectal cancer	31,197 European ancestry cases, 61,770 European ancestry controls		20p12.3	20	6712481	NR	CASC20 - LINC01713	ENSG00000229876	ENSG00000228482		184022	18599	rs6085661-T	rs6085661	0	0	BMP2	55205	None	0	6085661	TF_binding_site_variant	1	0.39	2e-14	13.698970004336019		1.09	[1.06-1.11]	Affymetrix, Illumina [> 10000000] (imputed)	N	colorectal cancer	http://purl.obolibrary.org/obo/MONDO_0005575	GCST007992	Genome-wide genotyping array
2022-02-01	34671089	Hikino K	2021-10-21	Genome-wide association study of colorectal polyps identified highly overlapping polygenic architecture with colorectal cancer.	Colorectal polyp and colorectal cancer (MTAG)	11,292 East Asian ancestry cases, 237,990 East Asian ancestry controls		20p12.3	20	7863756		RN7SL547P - HAO1	ENSG00000240584	ENSG00000101323		229905	19229	rs6055341-?	rs6055341	0	0	PLCB1	268510	None	0	6055341	intergenic_variant	1	NR	1e-12	12.0	(Colorectal polyp)	0.91	[0.89-0.93]	Illumina [NR] (imputed)	N	polyp of large intestine, colorectal cancer	http://purl.obolibrary.org/obo/MONDO_0021392, http://purl.obolibrary.org/obo/MONDO_0005575	GCST90093303	Genome-wide genotyping array
2019-06-27	31089142	Law PJ	2019-05-14	Association analyses identify 31 new risk loci for colorectal cancer susceptibility.	Colorectal cancer	31,197 European ancestry cases, 61,770 European ancestry controls		20p12.3	20	7737398	NR	RN7SL547P - HAO1	ENSG00000240584	ENSG00000101323		103547	145587	rs6055286-A	rs6055286	0	0	PLCB1	394868	None	0	6055286	intergenic_variant	1	0.15	1e-10	10.0		1.11	[1.07-1.14]	Affymetrix, Illumina [> 10000000] (imputed)	N	colorectal cancer	http://purl.obolibrary.org/obo/MONDO_0005575	GCST007992	Genome-wide genotyping array
2018-05-18	29471430	Tanikawa C	2018-02-17	GWAS Identifies Two Novel Colorectal Cancer Loci at 16q24.1 and 20q13.12.	Colorectal cancer	6,692 Japanese ancestry cases, 27,178 Japanese ancestry controls	3,713 Japanese ancestry cases, 7,333 Japanese ancestry controls	20p12.3	20	6718948	BMP2	CASC20 - LINC01713	ENSG00000229876	ENSG00000228482		190489	12132	rs4813802-?	rs4813802	0	0	BMP2	48738	None	0	4813802	regulatory_region_variant	1	0.206	6e-06	5.221848749616356		1.1135857	[1.06-1.17]	Illumina [6774630] (imputed)	N	colorectal cancer	http://purl.obolibrary.org/obo/MONDO_0005575	GCST005591	Genome-wide genotyping array
2020-04-17	31826910	Lu Y	2019-12-11	Identification of novel loci and new risk variant in known loci for colorectal cancer risk in East Asians.	Colorectal cancer	23,572 East Asian ancestry cases, 48,700 East Asian ancestry controls	58,131 European ancestry cases, 67,347 European ancestry controls	20p12.3	20	6718948	BMP2	CASC20 - LINC01713	ENSG00000229876	ENSG00000228482		190489	12132	rs4813802-G	rs4813802	0	0	BMP2	48738	None	0	4813802	regulatory_region_variant	1	NR	3e-09	8.522878745280337	(East Asian)	1.1	[1.06-1.13]	Affymetrix, Illumina [up to 47000000] (imputed)	N	colorectal cancer	http://purl.obolibrary.org/obo/MONDO_0005575	GCST009869	Genome-wide genotyping array
2019-04-09	30529582	Lu Y	2018-12-06	Large-scale Genome-wide Association Study of East Asians Identifies Loci Associated With Risk for Colorectal Cancer.	Colorectal cancer	22,775 East Asian ancestry cases, 47,731 East Asian ancestry controls		20p12.3	20	6718948	BMP2	CASC20 - LINC01713	ENSG00000229876	ENSG00000228482		190489	12132	rs4813802-G	rs4813802	0	0	BMP2	48738	None	0	4813802	regulatory_region_variant	1	0.21	1e-08	8.0		1.1	[1.06-1.13]	Affymetrix, Illumina [up to 10700000] (imputed)	N	colorectal cancer	http://purl.obolibrary.org/obo/MONDO_0005575	GCST007552	Genome-wide genotyping array, Exome genotyping array
2013-02-19	23266556	Peters U	2012-12-21	Identification of Genetic Susceptibility Loci for Colorectal Tumors in a Genome-Wide Meta-analysis.	Colorectal cancer	12,696 European ancestry colorectal tumor cases, 15,113 European ancestry controls	958 European ancestry colorectal tumor cases, 909 European ancestry controls, up to 2,098 East Asian ancestry colorectal tumor cases, up to 5,749 East Asian ancestry controls	20p12.3	20	6718948	BMP2	CASC20 - LINC01713	ENSG00000229876	ENSG00000228482		190489	12132	rs4813802-G	rs4813802	0	0	BMP2	48738	None	0	4813802	regulatory_region_variant	1	0.34	7e-06	5.154901959985743		1.1	[1.05-1.14]	Affymetrix, Illumina [2708280] (imputed)	N	colorectal cancer	http://purl.obolibrary.org/obo/MONDO_0005575	GCST001787	Genome-wide genotyping array
2018-08-21	29917119	Schmit SL	2018-06-16	Novel Common Genetic Susceptibility Loci for Colorectal Cancer.	Colorectal cancer	36,948 European ancestry cases, 30,864 European ancestry controls	12,952 European ancestry cases, 48,383 European ancestry controls, 8,580 East Asian ancestry cases, 13,050 East Asian ancestry controls, 1,611 Hispanic cases, 4,330 Hispanic controls, 1,894 African American cases, 4,703 African American controls	20p12.3	20	6718948	NR	CASC20 - LINC01713	ENSG00000229876	ENSG00000228482		190489	12132	rs4813802-G	rs4813802	0	0	BMP2	48738	None	0	4813802	regulatory_region_variant	1	0.318	1e-09	9.0	(EA)	1.0752687	[1.05-1.11]	Affymetrix, Illumina [12931465] (imputed)	N	colorectal cancer	http://purl.obolibrary.org/obo/MONDO_0005575	GCST006131	Genome-wide genotyping array
2019-05-28	30510241	Huyghe JR	2018-12-03	Discovery of common and rare genetic risk variants for colorectal cancer.	Colorectal cancer or advanced adenoma	55,105 European ancestry cases, 3,026 East Asian ancestry cases, 65,079 European ancestry controls, 2,268 East Asian ancestry controls		20p12.3	20	6718948	BMP2	CASC20 - LINC01713	ENSG00000229876	ENSG00000228482		190489	12132	rs4813802-G	rs4813802	0	0	BMP2	48738	None	0	4813802	regulatory_region_variant	1	0.3561	7e-14	13.154901959985743		1.07	[1.05-1.09]	Affymetrix, Illumina [16900397] (imputed)	N	colorectal cancer, colorectal adenoma	http://purl.obolibrary.org/obo/MONDO_0005575, http://www.ebi.ac.uk/efo/EFO_0005406	GCST007856	Genome-wide genotyping array
2023-03-10	36539618	Fernandez-Rozadilla C	2022-12-20	Deciphering colorectal cancer genetics through multi-omic analysis of 100,204 cases and 154,587 controls of European and east Asian ancestries.	Colorectal cancer	21,731 European ancestry cases, 47,444 European ancestry controls, 78,473 East Asian ancestry cases, 107,143 East Asian ancestry controls		20p12.3	20	6718948		CASC20 - LINC01713	ENSG00000229876	ENSG00000228482		190489	12132	rs4813802-G	rs4813802	0	0	BMP2	48738	None	0	4813802	regulatory_region_variant	1	NR	8e-30	29.096910013008056		0.0784	[0.065-0.092] unit increase	Affymetrix, Illumina [22200000] (imputed)	N	colorectal cancer	http://purl.obolibrary.org/obo/MONDO_0005575	GCST90129505	Genome-wide genotyping array
2019-05-28	30510241	Huyghe JR	2018-12-03	Discovery of common and rare genetic risk variants for colorectal cancer.	Colorectal cancer or advanced adenoma	55,105 European ancestry cases, 3,026 East Asian ancestry cases, 65,079 European ancestry controls, 2,268 East Asian ancestry controls		20p12.3	20	6781574	BMP2	BMP2 - LINC01428	ENSG00000125845	ENSG00000228888		1328	364893	rs28488-T	rs28488	0	0	FERMT1	658544	None	0	28488	intergenic_variant	1	0.6388	3e-11	10.522878745280337		1.06	[1.04-1.08]	Affymetrix, Illumina [16900397] (imputed)	N	colorectal cancer, colorectal adenoma	http://purl.obolibrary.org/obo/MONDO_0005575, http://www.ebi.ac.uk/efo/EFO_0005406	GCST007856	Genome-wide genotyping array
2023-03-10	36539618	Fernandez-Rozadilla C	2022-12-20	Deciphering colorectal cancer genetics through multi-omic analysis of 100,204 cases and 154,587 controls of European and east Asian ancestries.	Colorectal cancer	21,731 European ancestry cases, 47,444 European ancestry controls, 78,473 East Asian ancestry cases, 107,143 East Asian ancestry controls		20p12.3	20	6781574		BMP2 - LINC01428	ENSG00000125845	ENSG00000228888		1328	364893	rs28488-T	rs28488	0	0	FERMT1	658544	None	0	28488	intergenic_variant	1	NR	7e-13	12.154901959985743		0.0501	[0.036-0.064] unit increase	Affymetrix, Illumina [22200000] (imputed)	N	colorectal cancer	http://purl.obolibrary.org/obo/MONDO_0005575	GCST90129505	Genome-wide genotyping array
2024-04-30	38538606	Harris BHL	2024-03-27	New role of fat-free mass in cancer risk linked with genetic predisposition.	Colorectal cancer	4,988 European ancestry cases, 310,272 European ancestry controls		20p12.3	20	6412034		TARDBPP1 - CASC20	ENSG00000233402	ENSG00000229876		209843	34689	rs2423154-A	rs2423154	0	0	FERMT1	289004	None	0	2423154	intergenic_variant	1	NR	1e-06	6.0		0.100591	[0.06-0.142] unit increase	Affymetrix [18894319] (imputed)	N	colorectal cancer	http://purl.obolibrary.org/obo/MONDO_0005575	GCST90428118	Genome-wide genotyping array
2022-09-30	34391895	Kanai M	2021-08-12	Large-Scale Prospective Genome-Wide Association Study of Oxaliplatin in Stage II/III Colon Cancer and Neuropathy.	Time to colon cancer recurrence	1,364 Japanese ancestry individuals		20p12.3	20	6812395		BMP2 - LINC01428	ENSG00000125845	ENSG00000228888		32149	334072	rs235728-C	rs235728	0	0	FERMT1	689365	None	0	235728	intergenic_variant	1	NR	3e-06	5.522878745280337		0.6517	[0.5452-0.7789]	Illumina [6412903] (imputed)	N	disease recurrence, colon carcinoma	http://www.ebi.ac.uk/efo/EFO_0004952, http://www.ebi.ac.uk/efo/EFO_1001950	GCST90060090	Genome-wide genotyping array
2021-02-26	32514122	Ishigaki K	2020-06-08	Large-scale genome-wide association study in a Japanese population identifies novel susceptibility loci across different diseases.	Colorectal cancer	7,062 Japanese ancestry cases, 195,745 Japanese ancestry controls		20p12.3	20	7864739		RN7SL547P - HAO1	ENSG00000240584	ENSG00000101323		230888	18246	rs2049942-G	rs2049942	0	0	PLCB1	267527	None	0	2049942	intergenic_variant	1	0.672765772	1e-09	9.0		0.8929148	[0.861041474-0.925967892]	Illumina [8919992] (imputed)	N	colorectal cancer	http://purl.obolibrary.org/obo/MONDO_0005575	GCST90013697	Genome-wide genotyping array
2019-05-28	30510241	Huyghe JR	2018-12-03	Discovery of common and rare genetic risk variants for colorectal cancer.	Colorectal cancer or advanced adenoma	55,105 European ancestry cases, 3,026 East Asian ancestry cases, 65,079 European ancestry controls, 2,268 East Asian ancestry controls		20p12.3	20	6395810	BMP2	TARDBPP1 - CASC20	ENSG00000233402	ENSG00000229876		193619	50913	rs189583-G	rs189583	0	0	FERMT1	272780	None	0	189583	regulatory_region_variant	1	0.3298	1e-22	22.0		1.1	[1.08-1.12]	Affymetrix, Illumina [16900397] (imputed)	N	colorectal cancer, colorectal adenoma	http://purl.obolibrary.org/obo/MONDO_0005575, http://www.ebi.ac.uk/efo/EFO_0005406	GCST007856	Genome-wide genotyping array
2022-02-01	34671089	Hikino K	2021-10-21	Genome-wide association study of colorectal polyps identified highly overlapping polygenic architecture with colorectal cancer.	Colorectal cancer	6,845 East Asian ancestry cases, 80,764 East Asian ancestry controls		20p12.3	20	7864182		RN7SL547P - HAO1	ENSG00000240584	ENSG00000101323		230331	18803	rs11476204-?	rs11476204	0	0	PLCB1	268084	None	0	11476204	intergenic_variant	1	NR	1e-09	9.0		1.13	[1.08-1.17]	Illumina [NR] (imputed)	N	colorectal cancer	http://purl.obolibrary.org/obo/MONDO_0005575	GCST90093302	Genome-wide genotyping array
2019-05-28	30510241	Huyghe JR	2018-12-03	Discovery of common and rare genetic risk variants for colorectal cancer.	Colorectal cancer or advanced adenoma	55,105 European ancestry cases, 3,026 East Asian ancestry cases, 65,079 European ancestry controls, 2,268 East Asian ancestry controls		20p12.3	20	7760329	HAO1	RN7SL547P - HAO1	ENSG00000240584	ENSG00000101323		126478	122656	rs11087784-G	rs11087784	0	0	PLCB1	371937	None	0	11087784	regulatory_region_variant	1	0.1523	3e-13	12.522878745280337		1.09	[1.07-1.12]	Affymetrix, Illumina [16900397] (imputed)	N	colorectal cancer, colorectal adenoma	http://purl.obolibrary.org/obo/MONDO_0005575, http://www.ebi.ac.uk/efo/EFO_0005406	GCST007856	Genome-wide genotyping array
2016-02-13	25990418	Al-Tassan NA	2015-05-20	A new GWAS and meta-analysis with 1000Genomes imputation identifies novel risk variants for colorectal cancer.	Colorectal cancer	7,577 European ancestry cases, 9,979 European ancestry controls		20p12.3	20	6709454	BMP2	CASC20 - LINC01713	ENSG00000229876	ENSG00000228482		180995	21626	rs1015563-T	rs1015563	0	0	BMP2	58232	None	0	1015563	intergenic_variant	1	0.35	2e-06	5.698970004336019		1.12	[NR]	Affymetrix, Illumina [~ 10000000] (imputed)	N	colorectal cancer	http://purl.obolibrary.org/obo/MONDO_0005575	GCST002919	Genome-wide genotyping array
2023-03-30	36777999	Nam K	2022-10-05	Genome-wide study on 72,298 individuals in Korean biobank data for 76 traits.	Colon cancer	251,000 East Asian ancestry individuals		20p12.3	20	7784672								chr20:7784672-?	chr20:7784672	0	0	PLCB1	347594	None	0			1	NR	4e-10	9.397940008672037		0.11304	[0.079-0.147] unit increase	NR [6907490] (imputed)	N	colon carcinoma	http://www.ebi.ac.uk/efo/EFO_1001950	GCST90255471	Genome-wide genotyping array
2024-04-30	38538606	Harris BHL	2024-03-27	New role of fat-free mass in cancer risk linked with genetic predisposition.	Colorectal cancer	4,988 European ancestry cases, 310,272 European ancestry controls		20p12.3	20	6403092								chr20:6403092-C	rs1208722586	0	0	FERMT1	280062	None	0			1	NR	9e-07	6.045757490560675		0.103185	[0.062-0.144] unit increase	Affymetrix [18894319] (imputed)	N	colorectal cancer	http://purl.obolibrary.org/obo/MONDO_0005575	GCST90428118	Genome-wide genotyping array
2020-11-13	32887889	Rashkin SR	2020-09-04	Pan-cancer study detects genetic risk variants and shared genetic basis in two large cohorts.	Rectal cancer	2,091 European ancestry cases, 410,350 European ancestry controls		20p11.23	20	19186027		SCP2D1-AS1 - SLC24A3	ENSG00000149443	ENSG00000185052		355874	26615	rs146801533-G	rs146801533	0	0	SLC24A3	26615	None	0	146801533	intergenic_variant	1	0.01007	4e-07	6.3979400086720375		1.8221574	NR	Affymetrix [7846216] (imputed)	N	rectum cancer	http://www.ebi.ac.uk/efo/EFO_1000657	GCST90011810	Genome-wide genotyping array
2022-12-16	35512400	Tian Y	2022-05-05	Genome-Wide Interaction Analysis of Genetic Variants with Menopausal Hormone Therapy for Colorectal Cancer Risk.	Colorectal cancer x estrogen-progesterone hormone therapy interaction (2df test)	11,519 European ancestry cases, 16,967 European ancestry controls		20p11.23	20	19732249		SLC24A3 - RIN2	ENSG00000185052	ENSG00000132669		9323	25357	rs143709965-?	rs143709965	0	0	RIN2	25350	None	0	143709965	regulatory_region_variant	1	NR	3e-06	5.522878745280337				NR [NR] (imputed)	N	colorectal cancer, hormone replacement therapy	http://purl.obolibrary.org/obo/MONDO_0005575, http://www.ebi.ac.uk/efo/EFO_0003961	GCST90244000	Genome-wide genotyping array
2022-12-16	35512400	Tian Y	2022-05-05	Genome-Wide Interaction Analysis of Genetic Variants with Menopausal Hormone Therapy for Colorectal Cancer Risk.	Colorectal cancer x estrogen-progesterone hormone therapy interaction (3df test)	11,519 European ancestry cases, 16,967 European ancestry controls		20p11.23	20	19732249		SLC24A3 - RIN2	ENSG00000185052	ENSG00000132669		9323	25357	rs143709965-?	rs143709965	0	0	RIN2	25350	None	0	143709965	regulatory_region_variant	1	NR	3e-06	5.522878745280337				NR [NR] (imputed)	N	colorectal cancer, hormone replacement therapy	http://purl.obolibrary.org/obo/MONDO_0005575, http://www.ebi.ac.uk/efo/EFO_0003961	GCST90244001	Genome-wide genotyping array
2016-10-06	26621817	Cheng TH	2015-12-01	Meta-analysis of genome-wide association studies identifies common susceptibility polymorphisms for colorectal and endometrial cancer near SH2B3 and TSHZ1.	Colorectal or endometrial cancer	5,725 European ancestry colorectal carcinoma cases, 2,212 European ancestry endometrial carcinoma cases, 13,396 European ancestry controls		20p11.1	20	25995038	NANP	FAM182A			ENSG00000125804			rs6051080-A	rs6051080	0	0	ZNF337	298185	None	0	6051080	intron_variant	0	0.649	1e-07	7.0	(same direction)	1.12	[1.08-1.17]	Illumina [up to 6000000] (imputed)	N	colorectal cancer, endometrial neoplasm	http://purl.obolibrary.org/obo/MONDO_0005575, http://www.ebi.ac.uk/efo/EFO_0004230	GCST003209	Genome-wide genotyping array
2018-01-15	29228715	Hofer P	2017-10-09	Bayesian and frequentist analysis of an Austrian genome-wide association study of colorectal cancer and advanced adenomas.	Colorectal cancer	978 Austrian ancestry colorectal cancer cases, 636 Austrian ancestry advanced colorectal adenoma cases, 4,294 European ancestry controls		1q43	1	239918447	CHRM3	CHRM3 - RPS7P5	ENSG00000133019	ENSG00000217327		2995	94199	rs2184857-?	rs2184857	0	0	CEP126	129344	None	0	2184857	intergenic_variant	1	NR	7e-07	6.154901959985743		1.2674271	[NR]	Affymetrix [492217] (imputed)	N	colorectal cancer	http://purl.obolibrary.org/obo/MONDO_0005575	GCST005150	Genome-wide genotyping array
2018-01-15	29228715	Hofer P	2017-10-09	Bayesian and frequentist analysis of an Austrian genome-wide association study of colorectal cancer and advanced adenomas.	Colorectal cancer	978 Austrian ancestry cases, 4,294 European ancestry controls		1q43	1	239918447	CHRM3	CHRM3 - RPS7P5	ENSG00000133019	ENSG00000217327		2995	94199	rs2184857-?	rs2184857	0	0	CEP126	129344	None	0	2184857	intergenic_variant	1	NR	6e-06	5.221848749616356		1.2934936	[NR]	Affymetrix [492217] (imputed)	N	colorectal cancer	http://purl.obolibrary.org/obo/MONDO_0005575	GCST005149	Genome-wide genotyping array
2018-01-15	29228715	Hofer P	2017-10-09	Bayesian and frequentist analysis of an Austrian genome-wide association study of colorectal cancer and advanced adenomas.	Colorectal cancer	978 Austrian ancestry cases, 4,294 European ancestry controls		1q42.2	1	230811394	Intergenic	CAPN9 - RNA5SP79	ENSG00000135773	ENSG00000202063		9391	8856	rs1202519-?	rs1202519	0	0	AGT	65811	None	0	1202519	intergenic_variant	1	NR	6e-06	5.221848749616356		1.2845215	[NR]	Affymetrix [492217] (imputed)	N	colorectal cancer	http://purl.obolibrary.org/obo/MONDO_0005575	GCST005149	Genome-wide genotyping array
2024-04-30	38538606	Harris BHL	2024-03-27	New role of fat-free mass in cancer risk linked with genetic predisposition.	Colorectal cancer	4,988 European ancestry cases, 310,272 European ancestry controls		1q41	1	222034660-222034675								rs71167281-TCA	rs71167281	0	0	DUSP10	292571	None	0	71167281		1	NR	2e-07	6.698970004336019		0.127788	[0.08-0.176] unit increase	Affymetrix [18894319] (imputed)	N	colorectal cancer	http://purl.obolibrary.org/obo/MONDO_0005575	GCST90428118	Genome-wide genotyping array
2018-05-18	29471430	Tanikawa C	2018-02-17	GWAS Identifies Two Novel Colorectal Cancer Loci at 16q24.1 and 20q13.12.	Colorectal cancer	6,692 Japanese ancestry cases, 27,178 Japanese ancestry controls	3,713 Japanese ancestry cases, 7,333 Japanese ancestry controls	1q41	1	221989031	NR	LINC02474 - LINC01705	ENSG00000228437	ENSG00000232679		4067	21794	rs6691195-A	rs6691195	0	0	DUSP10	246942	None	0	6691195	regulatory_region_variant	1	NR	3e-10	9.522878745280337		1.1160713	[1.08-1.15]	Illumina [6774630] (imputed)	N	colorectal cancer	http://purl.obolibrary.org/obo/MONDO_0005575	GCST005591	Genome-wide genotyping array
2018-05-18	29471430	Tanikawa C	2018-02-17	GWAS Identifies Two Novel Colorectal Cancer Loci at 16q24.1 and 20q13.12.	Colorectal cancer	6,692 Japanese ancestry cases, 27,178 Japanese ancestry controls	3,713 Japanese ancestry cases, 7,333 Japanese ancestry controls	1q41	1	221991606	DUSP10	LINC02474 - LINC01705	ENSG00000228437	ENSG00000232679		6642	19219	rs6687758-?	rs6687758	0	0	DUSP10	249517	None	0	6687758	regulatory_region_variant	1	0.279	2e-08	7.698970004336019		1.1273957	[1.08-1.18]	Illumina [6774630] (imputed)	N	colorectal cancer	http://purl.obolibrary.org/obo/MONDO_0005575	GCST005591	Genome-wide genotyping array
2014-11-29	24836286	Zhang B	2014-05-18	Large-scale genetic study in East Asians identifies six new loci associated with colorectal cancer risk.	Colorectal cancer	2,098 East Asian ancestry cases, 6,172 East Asian ancestry controls	12,865 East Asian ancestry cases, 25,773 East Asian ancestry controls, up to 16,984 European ancestry cases, up to 18,262 European ancestry controls	1q41	1	221991606	DUSP10	LINC02474 - LINC01705	ENSG00000228437	ENSG00000232679		6642	19219	rs6687758-G	rs6687758	0	0	DUSP10	249517	None	0	6687758	regulatory_region_variant	1	0.24	9e-09	8.045757490560675	(East Asian)	1.12	[1.08-1.17]	Affymetrix, Illumina [2400000] (imputed)	N	colorectal cancer	http://purl.obolibrary.org/obo/MONDO_0005575	GCST002454	Genome-wide genotyping array
2017-03-24	26965516	Zeng C	2016-03-08	Identification of Susceptibility Loci and Genes for Colorectal Cancer Risk.	Colorectal cancer	4,508 East Asian ancestry cases, 16,588 East Asian ancestry controls	11,044 East Asian ancestry cases, 18,036 East Asian ancestry controls	1q41	1	221991606	NR	LINC02474 - LINC01705	ENSG00000228437	ENSG00000232679		6642	19219	rs6687758-G	rs6687758	0	0	DUSP10	249517	None	0	6687758	regulatory_region_variant	1	0.24	9e-09	8.045757490560675		1.12	[1.08-1.17]	Affymetrix, Illumina [~ 4000000] (imputed)	N	colorectal cancer	http://purl.obolibrary.org/obo/MONDO_0005575	GCST003799	Genome-wide genotyping array
2010-12-09	20972440	Houlston RS	2010-10-24	Meta-analysis of three genome-wide association studies identifies susceptibility loci for colorectal cancer at 1q41, 3q26.2, 12q13.13 and 20q13.33.	Colorectal cancer	3,334 European ancestry cases, 4,628 European ancestry controls	14,851 European ancestry cases, 15,569 European ancestry controls	1q41	1	221991606	DUSP10	LINC02474 - LINC01705	ENSG00000228437	ENSG00000232679		6642	19219	rs6687758-G	rs6687758	0	0	DUSP10	249517	None	0	6687758	regulatory_region_variant	1	NR	2e-09	8.698970004336019		1.09	[1.06-1.12]	Illumina [up to 550000] (imputed)	N	colorectal cancer	http://purl.obolibrary.org/obo/MONDO_0005575	GCST000843	Genome-wide genotyping array
2018-08-21	29917119	Schmit SL	2018-06-16	Novel Common Genetic Susceptibility Loci for Colorectal Cancer.	Colorectal cancer	36,948 European ancestry cases, 30,864 European ancestry controls	12,952 European ancestry cases, 48,383 European ancestry controls, 8,580 East Asian ancestry cases, 13,050 East Asian ancestry controls, 1,611 Hispanic cases, 4,330 Hispanic controls, 1,894 African American cases, 4,703 African American controls	1q41	1	221991606	NR	LINC02474 - LINC01705	ENSG00000228437	ENSG00000232679		6642	19219	rs6687758-G	rs6687758	0	0	DUSP10	249517	None	0	6687758	regulatory_region_variant	1	0.222	1e-08	8.0	(EA)	1.0869565	[1.05-1.12]	Affymetrix, Illumina [12931465] (imputed)	N	colorectal cancer	http://purl.obolibrary.org/obo/MONDO_0005575	GCST006131	Genome-wide genotyping array
2024-04-30	38538606	Harris BHL	2024-03-27	New role of fat-free mass in cancer risk linked with genetic predisposition.	Colorectal cancer	4,988 European ancestry cases, 310,272 European ancestry controls		1q41	1	222026325		LINC01705			ENSG00000232679			rs66732677-A	rs66732677	0	0	DUSP10	284236	None	0	66732677	intron_variant	0	NR	6e-07	6.221848749616356		0.123734	[0.075-0.172] unit increase	Affymetrix [18894319] (imputed)	N	colorectal cancer	http://purl.obolibrary.org/obo/MONDO_0005575	GCST90428118	Genome-wide genotyping array
2022-12-16	35512400	Tian Y	2022-05-05	Genome-Wide Interaction Analysis of Genetic Variants with Menopausal Hormone Therapy for Colorectal Cancer Risk.	Colorectal cancer x estrogen-progesterone hormone therapy interaction (2df test)	11,519 European ancestry cases, 16,967 European ancestry controls		1q41	1	220894639		HLX - LINC02817	ENSG00000136630	ENSG00000234754		9580	435441	rs2807865-?	rs2807865	0	0	RAB3GAP2	622186	None	0	2807865	intergenic_variant	1	NR	2e-07	6.698970004336019				NR [NR] (imputed)	N	colorectal cancer, hormone replacement therapy	http://purl.obolibrary.org/obo/MONDO_0005575, http://www.ebi.ac.uk/efo/EFO_0003961	GCST90244000	Genome-wide genotyping array
2022-12-16	35512400	Tian Y	2022-05-05	Genome-Wide Interaction Analysis of Genetic Variants with Menopausal Hormone Therapy for Colorectal Cancer Risk.	Colorectal cancer x estrogen-progesterone hormone therapy interaction (3df test)	11,519 European ancestry cases, 16,967 European ancestry controls		1q41	1	220894639		HLX - LINC02817	ENSG00000136630	ENSG00000234754		9580	435441	rs2807865-?	rs2807865	0	0	RAB3GAP2	622186	None	0	2807865	intergenic_variant	1	NR	4e-07	6.3979400086720375				NR [NR] (imputed)	N	colorectal cancer, hormone replacement therapy	http://purl.obolibrary.org/obo/MONDO_0005575, http://www.ebi.ac.uk/efo/EFO_0003961	GCST90244001	Genome-wide genotyping array
2022-12-16	35512400	Tian Y	2022-05-05	Genome-Wide Interaction Analysis of Genetic Variants with Menopausal Hormone Therapy for Colorectal Cancer Risk.	Colorectal cancer x estrogen-progesterone hormone therapy interaction	11,519 European ancestry cases, 16,967 European ancestry controls		1q41	1	223018405		DISP1 - TLR5	ENSG00000154309	ENSG00000187554		12410	90999	rs192610429-?	rs192610429	0	0	AIDA	305914	None	0	192610429	regulatory_region_variant	1	NR	4e-07	6.3979400086720375				NR [NR] (imputed)	N	colorectal cancer, hormone replacement therapy	http://purl.obolibrary.org/obo/MONDO_0005575, http://www.ebi.ac.uk/efo/EFO_0003961	GCST90243999	Genome-wide genotyping array
2022-12-16	35512400	Tian Y	2022-05-05	Genome-Wide Interaction Analysis of Genetic Variants with Menopausal Hormone Therapy for Colorectal Cancer Risk.	Colorectal cancer x estrogen-progesterone hormone therapy interaction (2df test)	11,519 European ancestry cases, 16,967 European ancestry controls		1q41	1	223018405		DISP1 - TLR5	ENSG00000154309	ENSG00000187554		12410	90999	rs192610429-?	rs192610429	0	0	AIDA	305914	None	0	192610429	regulatory_region_variant	1	NR	2e-06	5.698970004336019				NR [NR] (imputed)	N	colorectal cancer, hormone replacement therapy	http://purl.obolibrary.org/obo/MONDO_0005575, http://www.ebi.ac.uk/efo/EFO_0003961	GCST90244000	Genome-wide genotyping array
2023-03-30	36777999	Nam K	2022-10-05	Genome-wide study on 72,298 individuals in Korean biobank data for 76 traits.	Colon cancer	251,000 East Asian ancestry individuals		1q41	1	222148971								chr1:222148971-?	chr1:222148971	0	0	DUSP10	406882	None	0			1	NR	4e-11	10.397940008672037		0.11995	[0.085-0.155] unit increase	NR [6907490] (imputed)	N	colon carcinoma	http://www.ebi.ac.uk/efo/EFO_1001950	GCST90255471	Genome-wide genotyping array
2024-04-30	38538606	Harris BHL	2024-03-27	New role of fat-free mass in cancer risk linked with genetic predisposition.	Colorectal cancer	4,988 European ancestry cases, 310,272 European ancestry controls		1q32.1	1	202985512		CYB5R1 - MGAT4FP	ENSG00000159348	ENSG00000234761		18237	1045	rs1166551-G	rs1166551	0	0	CYB5R1	18255	None	0	1166551	intergenic_variant	1	NR	1e-06	6.0		1.71898	[1.02-2.42] unit increase	Affymetrix [18894319] (imputed)	N	colorectal cancer	http://purl.obolibrary.org/obo/MONDO_0005575	GCST90428118	Genome-wide genotyping array
2014-11-29	24836286	Zhang B	2014-05-18	Large-scale genetic study in East Asians identifies six new loci associated with colorectal cancer risk.	Colorectal cancer	2,098 East Asian ancestry cases, 6,172 East Asian ancestry controls	12,865 East Asian ancestry cases, 25,773 East Asian ancestry controls, up to 16,984 European ancestry cases, up to 18,262 European ancestry controls	1q25.3	1	183004356	NR	RNU6-41P - LAMC1	ENSG00000207472	ENSG00000135862		22038	19064	rs10752881-A	rs10752881	0	0	LAMC1	19064	None	0	10752881	regulatory_region_variant	1	0.39	5e-06	5.301029995663981	(East Asian)	1.07	[1.04-1.10]	Affymetrix, Illumina [2400000] (imputed)	N	colorectal cancer	http://purl.obolibrary.org/obo/MONDO_0005575	GCST002454	Genome-wide genotyping array
2023-03-10	36539618	Fernandez-Rozadilla C	2022-12-20	Deciphering colorectal cancer genetics through multi-omic analysis of 100,204 cases and 154,587 controls of European and east Asian ancestries.	Colorectal cancer	21,731 European ancestry cases, 47,444 European ancestry controls, 78,473 East Asian ancestry cases, 107,143 East Asian ancestry controls		1q24.3	1	172895084		AIMP1P2 - TNFSF18	ENSG00000227177	ENSG00000120337		8826	144118	rs5028523-G	rs5028523	0	0	PIGC	451015	None	0	5028523	intron_variant	1	NR	1e-08	8.0		0.04088	[0.027-0.055] unit decrease	Affymetrix, Illumina [22200000] (imputed)	N	colorectal cancer	http://purl.obolibrary.org/obo/MONDO_0005575	GCST90129505	Genome-wide genotyping array
2017-02-03	27197191	Fehringer G	2016-04-20	Cross-Cancer Genome-Wide Analysis of Lung, Ovary, Breast, Prostate, and Colorectal Cancer Reveals Novel Pleiotropic Associations.	Cancer (pleiotropy)	5,020 European ancestry lung cancer cases, 3,718 European ancestry lung adenocarcinoma cases, 3,422 European ancestry lung squamous cell carcinoma cases, 15,414 European ancestry colorectal cancer cases, 10,809 European ancestry breast cancer cases, 4,939 European ancestry estrogen receptor negative breast cancer cases, 1,098 European ancestry ovarian cancer cases, 2,556 European ancestry serous …		1p36.33	1	1351675	Intergenic	DVL1 - MXRA8	ENSG00000107404	ENSG00000162576		2257	1014	rs186507655-A	rs186507655	0	0	DVL1	2257	None	0	186507655	regulatory_region_variant	1	NR	5e-10	9.301029995663981	(subset analysis)			Affymetrix, Illumina [9916564] (imputed)	N	lung carcinoma, estrogen-receptor negative breast cancer, ovarian endometrioid carcinoma, colorectal cancer, prostate carcinoma, ovarian serous carcinoma, breast carcinoma, ovarian carcinoma, lung adenocarcinoma, squamous cell lung carcinoma	http://www.ebi.ac.uk/efo/EFO_0001071, http://www.ebi.ac.uk/efo/EFO_1000650, http://www.ebi.ac.uk/efo/EFO_1001515, http://purl.obolibrary.org/obo/MONDO_0005575, http://www.ebi.ac.uk/efo/EFO_0001663, http://www.ebi.ac.uk/efo/EFO_1001516, http://www.ebi.ac.uk/efo/EFO_0000305, http://www.ebi.ac.uk/efo/EFO_0001075, http://www.ebi.ac.uk/efo/EFO_0000571, http://www.ebi.ac.uk/efo/EFO_0000708	GCST003588	Genome-wide genotyping array
2016-02-13	25990418	Al-Tassan NA	2015-05-20	A new GWAS and meta-analysis with 1000Genomes imputation identifies novel risk variants for colorectal cancer.	Colorectal cancer	7,577 European ancestry cases, 9,979 European ancestry controls		1p36.12	1	22261235	WNT4, CDC42	WNT4 - MIR4418	ENSG00000162552	ENSG00000266564		117266	5004	rs72647484-?	rs72647484	0	0	WNT4	118138	None	0	72647484	regulatory_region_variant	1	0.91	1e-08	8.0		1.24	[1.15-1.33]	Affymetrix, Illumina [~ 10000000] (imputed)	N	colorectal cancer	http://purl.obolibrary.org/obo/MONDO_0005575	GCST002919	Genome-wide genotyping array
2019-06-27	31089142	Law PJ	2019-05-14	Association analyses identify 31 new risk loci for colorectal cancer susceptibility.	Colorectal cancer	31,197 European ancestry cases, 61,770 European ancestry controls		1p36.12	1	22261235	NR	WNT4 - MIR4418	ENSG00000162552	ENSG00000266564		117266	5004	rs72647484-T	rs72647484	0	0	WNT4	118138	None	0	72647484	regulatory_region_variant	1	NR	2e-10	9.698970004336019		1.13	[1.09-1.17]	Affymetrix, Illumina [> 10000000] (imputed)	N	colorectal cancer	http://purl.obolibrary.org/obo/MONDO_0005575	GCST007992	Genome-wide genotyping array
2023-03-10	36539618	Fernandez-Rozadilla C	2022-12-20	Deciphering colorectal cancer genetics through multi-omic analysis of 100,204 cases and 154,587 controls of European and east Asian ancestries.	Colorectal cancer	21,731 European ancestry cases, 47,444 European ancestry controls, 78,473 East Asian ancestry cases, 107,143 East Asian ancestry controls		1p36.12	1	22384384		PPIAP34 - ZBTB40	ENSG00000234397	ENSG00000184677		61053	44454	rs34963268-C	rs34963268	0	0	ZBTB40	44525	None	0	34963268	intergenic_variant	1	NR	5e-15	14.301029995663981		0.06589	[0.049-0.082] unit decrease	Affymetrix, Illumina [22200000] (imputed)	N	colorectal cancer	http://purl.obolibrary.org/obo/MONDO_0005575	GCST90129505	Genome-wide genotyping array
2023-03-10	36539618	Fernandez-Rozadilla C	2022-12-20	Deciphering colorectal cancer genetics through multi-omic analysis of 100,204 cases and 154,587 controls of European and east Asian ancestries.	Colorectal cancer	21,731 European ancestry cases, 47,444 European ancestry controls, 78,473 East Asian ancestry cases, 107,143 East Asian ancestry controls		1p36.12	1	22176789		WNT4 - MIR4418	ENSG00000162552	ENSG00000266564		32820	89450	rs2807367-C	rs2807367	0	0	WNT4	33692	None	0	2807367	intergenic_variant	1	NR	3e-08	7.522878745280337		0.0379	[0.024-0.051] unit decrease	Affymetrix, Illumina [22200000] (imputed)	N	colorectal cancer	http://purl.obolibrary.org/obo/MONDO_0005575	GCST90129505	Genome-wide genotyping array
2019-06-27	31089142	Law PJ	2019-05-14	Association analyses identify 31 new risk loci for colorectal cancer susceptibility.	Colorectal cancer	31,197 European ancestry cases, 61,770 European ancestry controls		1p34.3	1	37995647	NR	RNU6-510P - FHL3	ENSG00000212541	ENSG00000183386		4078	1123	rs61776719-C	rs61776719	0	0	SF3A3	5625	None	0	61776719	regulatory_region_variant	1	0.45	2e-10	9.698970004336019		1.07	[1.05-1.10]	Affymetrix, Illumina [> 10000000] (imputed)	N	colorectal cancer	http://purl.obolibrary.org/obo/MONDO_0005575	GCST007992	Genome-wide genotyping array
2023-03-10	36539618	Fernandez-Rozadilla C	2022-12-20	Deciphering colorectal cancer genetics through multi-omic analysis of 100,204 cases and 154,587 controls of European and east Asian ancestries.	Colorectal cancer	21,731 European ancestry cases, 47,444 European ancestry controls, 78,473 East Asian ancestry cases, 107,143 East Asian ancestry controls		1p34.3	1	37995647		RNU6-510P - FHL3	ENSG00000212541	ENSG00000183386		4078	1123	rs61776719-A	rs61776719	0	0	SF3A3	5625	None	0	61776719	regulatory_region_variant	1	NR	5e-17	16.30102999566398		0.0561	[0.043-0.069] unit decrease	Affymetrix, Illumina [22200000] (imputed)	N	colorectal cancer	http://purl.obolibrary.org/obo/MONDO_0005575	GCST90129505	Genome-wide genotyping array
2022-04-06	34794066	Wills C	2021-11-15	A genome-wide search for determinants of survival in 1926 patients with advanced colorectal cancer with follow-up in over 22,000 patients.	Overall survival in advanced colorectal cancer	1,926 unknown and European ancestry individuals	22,639 unknown and European ancestry individuals	1p34.3	1	37179162		MIR4255 - RNU6-636P	ENSG00000264698	ENSG00000207328		17528	24448	rs4653255-A	rs4653255	0	0	GRIK3	144647	None	0	4653255	intron_variant	1	NR	3e-06	5.522878745280337		0.84	[0.76-0.91]	Affymetrix [2900000] (imputed)	N	colorectal cancer, overall survival	http://purl.obolibrary.org/obo/MONDO_0005575, http://www.ebi.ac.uk/efo/EFO_0000638	GCST90101725	Genome-wide genotyping array
2021-08-13	33632709	Huyghe JR	2021-02-25	Genetic architectures of proximal and distal colorectal cancer are partly distinct.	Colon cancer	32,002 European ancestry cases, 64,159 European ancestry controls		1p31.1	1	70574483	PTGER3	CHORDC1P5 - CASP3P1	ENSG00000233020	ENSG00000237033		42991	86174	rs3124454-G	rs3124454	0	0	ANKRD13C	219761	None	0	3124454	intergenic_variant	1	0.581	1e-08	8.0		1.07	[1.04-1.09]	Affymetrix, Illumina [11928745] (imputed)	N	colon carcinoma	http://www.ebi.ac.uk/efo/EFO_1001950	GCST012203	Genome-wide genotyping array
2021-08-13	33632709	Huyghe JR	2021-02-25	Genetic architectures of proximal and distal colorectal cancer are partly distinct.	Proximal colorectal cancer	15,706 European ancestry cases, 64,159 European ancestry controls		1p31.1	1	70574483	PTGER3	CHORDC1P5 - CASP3P1	ENSG00000233020	ENSG00000237033		42991	86174	rs3124454-G	rs3124454	0	0	ANKRD13C	219761	None	0	3124454	intergenic_variant	1	0.5809	1e-08	8.0		1.09	1.06-1.12	Affymetrix, Illumina [11437803] (imputed)	N	colorectal cancer	http://purl.obolibrary.org/obo/MONDO_0005575	GCST012206	Genome-wide genotyping array
2023-03-10	36539618	Fernandez-Rozadilla C	2022-12-20	Deciphering colorectal cancer genetics through multi-omic analysis of 100,204 cases and 154,587 controls of European and east Asian ancestries.	Colorectal cancer	21,731 European ancestry cases, 47,444 European ancestry controls, 78,473 East Asian ancestry cases, 107,143 East Asian ancestry controls		1p31.1	1	70574483		CHORDC1P5 - CASP3P1	ENSG00000233020	ENSG00000237033		42991	86174	rs3124454-T	rs3124454	0	0	ANKRD13C	219761	None	0	3124454	intergenic_variant	1	NR	1e-08	8.0		0.0406	[0.026-0.055] unit decrease	Affymetrix, Illumina [22200000] (imputed)	N	colorectal cancer	http://purl.obolibrary.org/obo/MONDO_0005575	GCST90129505	Genome-wide genotyping array
2020-04-17	31826910	Lu Y	2019-12-11	Identification of novel loci and new risk variant in known loci for colorectal cancer risk in East Asians.	Colorectal cancer	23,572 East Asian ancestry cases, 48,700 East Asian ancestry controls	58,131 European ancestry cases, 67,347 European ancestry controls	1p13.3	1	109822839-109822865	EPS8L3							rs67052019-?	rs67052019	0	0	EPS8L3	58916	None	0	55732021		1	0.18	4e-08	7.3979400086720375	(East Asian)	1.13	[1.08-1.18]	Affymetrix, Illumina [up to 47000000] (imputed)	N	colorectal cancer	http://purl.obolibrary.org/obo/MONDO_0005575	GCST009869	Genome-wide genotyping array
2023-03-10	36539618	Fernandez-Rozadilla C	2022-12-20	Deciphering colorectal cancer genetics through multi-omic analysis of 100,204 cases and 154,587 controls of European and east Asian ancestries.	Colorectal cancer	21,731 European ancestry cases, 47,444 European ancestry controls, 78,473 East Asian ancestry cases, 107,143 East Asian ancestry controls		1p13.3	1	109822423		NDUFA5P10 - LINC01768	ENSG00000224927	ENSG00000228420		11425	5932	rs6660031-A	rs6660031	0	0	EPS8L3	58500	None	0	6660031	regulatory_region_variant	1	NR	5e-08	7.301029995663981		0.0402	[0.026-0.055] unit increase	Affymetrix, Illumina [22200000] (imputed)	N	colorectal cancer	http://purl.obolibrary.org/obo/MONDO_0005575	GCST90129505	Genome-wide genotyping array
2020-04-17	31826910	Lu Y	2019-12-11	Identification of novel loci and new risk variant in known loci for colorectal cancer risk in East Asians.	Colorectal cancer	23,572 East Asian ancestry cases, 48,700 East Asian ancestry controls	58,131 European ancestry cases, 67,347 European ancestry controls	1p13.1	1	115543035		NGF-AS1 - ELOCP20	ENSG00000228035	ENSG00000229101		174963	13791	rs2226738-C	rs2226738	0	0	VANGL1	98935	None	0	2226738	intergenic_variant	1	0.1688	2e-06	5.698970004336019	(East Asian)	1.1	[1.06-1.14]	Affymetrix, Illumina [up to 47000000] (imputed)	N	colorectal cancer	http://purl.obolibrary.org/obo/MONDO_0005575	GCST009869	Genome-wide genotyping array
2018-01-15	29228715	Hofer P	2017-10-09	Bayesian and frequentist analysis of an Austrian genome-wide association study of colorectal cancer and advanced adenomas.	Colorectal cancer	978 Austrian ancestry cases, 4,294 European ancestry controls		19q13.43	19	57067709	Intergenic	RPL7AP69 - USP29	ENSG00000268483	ENSG00000131864		1570	51429	rs9676308-?	rs9676308	0	0	USP29	51378	None	0	9676308	intergenic_variant	1	NR	9e-06	5.045757490560675		1.643	[NR]	Affymetrix [492217] (imputed)	N	colorectal cancer	http://purl.obolibrary.org/obo/MONDO_0005575	GCST005149	Genome-wide genotyping array
2022-12-16	35512400	Tian Y	2022-05-05	Genome-Wide Interaction Analysis of Genetic Variants with Menopausal Hormone Therapy for Colorectal Cancer Risk.	Colorectal cancer x estrogen hormone therapy interaction (2df test)	11,519 European ancestry cases, 16,967 European ancestry controls		19q13.42	19	54496636		CDC42EP5 - LAIR2	ENSG00000167617	ENSG00000167618		23340	1243	rs8103128-?	rs8103128	0	0	LAIR2	6195	None	0	8103128	intergenic_variant	1	NR	2e-06	5.698970004336019				NR [NR] (imputed)	N	colorectal cancer, hormone replacement therapy	http://purl.obolibrary.org/obo/MONDO_0005575, http://www.ebi.ac.uk/efo/EFO_0003961	GCST90243997	Genome-wide genotyping array
2022-12-16	35512400	Tian Y	2022-05-05	Genome-Wide Interaction Analysis of Genetic Variants with Menopausal Hormone Therapy for Colorectal Cancer Risk.	Colorectal cancer x estrogen hormone therapy interaction (2df test)	11,519 European ancestry cases, 16,967 European ancestry controls		19q13.42	19	54493175		CDC42EP5 - LAIR2	ENSG00000167617	ENSG00000167618		19879	4704	rs138868066-?	rs138868066	0	0	LAIR2	9656	None	0	138868066	regulatory_region_variant	1	NR	3e-06	5.522878745280337				NR [NR] (imputed)	N	colorectal cancer, hormone replacement therapy	http://purl.obolibrary.org/obo/MONDO_0005575, http://www.ebi.ac.uk/efo/EFO_0003961	GCST90243997	Genome-wide genotyping array
2014-11-07	24743840	Figueiredo JC	2014-04-17	Genome-wide diet-gene interaction analyses for risk of colorectal cancer.	Colorectal cancer (diet interaction)	9,287 European ancestry cases, 9,117 European ancestry controls		19p12	19	22611884	VN1R86P, ZNF492	RAD54L2P1 - LINC01785	ENSG00000269316	ENSG00000268038		1283	3667	rs11671104-?	rs11671104	0	0	ZNF492	22440	None	0	11671104	intergenic_variant	1	0.89-0.94	4e-06	5.3979400086720375	(Fruit)	1.25	[1.13-1.37]	Affymetrix, Illumina [> 2700000] (imputed)	N	diet measurement, colorectal cancer	http://www.ebi.ac.uk/efo/EFO_0008111, http://purl.obolibrary.org/obo/MONDO_0005575	GCST002415	Genome-wide genotyping array
2024-04-30	38538606	Harris BHL	2024-03-27	New role of fat-free mass in cancer risk linked with genetic predisposition.	Colorectal cancer	4,988 European ancestry cases, 310,272 European ancestry controls		18q23	18	78700999		Y_RNA - LINC01896	ENSG00000201134	ENSG00000263146		156811	275556	rs554843808-T	rs554843808	0	0	SALL3	278819	None	0	554843808	intergenic_variant	1	NR	1e-06	6.0		1.53765	[0.92-2.16] unit increase	Affymetrix [18894319] (imputed)	N	colorectal cancer	http://purl.obolibrary.org/obo/MONDO_0005575	GCST90428118	Genome-wide genotyping array
2016-10-06	26621817	Cheng TH	2015-12-01	Meta-analysis of genome-wide association studies identifies common susceptibility polymorphisms for colorectal and endometrial cancer near SH2B3 and TSHZ1.	Colorectal or endometrial cancer	5,725 European ancestry colorectal carcinoma cases, 2,212 European ancestry endometrial carcinoma cases, 13,396 European ancestry controls	4,330 European ancestry endometrial carcinoma cases, 26,849 European ancestry controls	18q22.3	18	75305279	TSHZ1	TSHZ1 - SMIM21	ENSG00000179981	ENSG00000206026		15329	104197	rs12970291-T	rs12970291	0	0	PTGR3	96140	None	0	12970291	intergenic_variant	1	0.965	5e-08	7.301029995663981	(opposite direction)	1.27	[1.16-1.38]	Illumina [up to 6000000] (imputed)	N	colorectal cancer, endometrial neoplasm	http://purl.obolibrary.org/obo/MONDO_0005575, http://www.ebi.ac.uk/efo/EFO_0004230	GCST003208	Genome-wide genotyping array
2024-04-30	38538606	Harris BHL	2024-03-27	New role of fat-free mass in cancer risk linked with genetic predisposition.	Colorectal cancer	4,988 European ancestry cases, 310,272 European ancestry controls		18q22.2	18	70714144		GTSCR1 - LINC01541	ENSG00000263417	ENSG00000260676		63191	805818	rs190075927-A	rs190075927	0	0	RTTN	508457	None	0	190075927	intergenic_variant	1	NR	1e-08	8.0		1.26767	[0.83-1.7] unit increase	Affymetrix [18894319] (imputed)	N	colorectal cancer	http://purl.obolibrary.org/obo/MONDO_0005575	GCST90428118	Genome-wide genotyping array
2022-12-16	35512400	Tian Y	2022-05-05	Genome-Wide Interaction Analysis of Genetic Variants with Menopausal Hormone Therapy for Colorectal Cancer Risk.	Colorectal cancer x estrogen-progesterone hormone therapy interaction	11,519 European ancestry cases, 16,967 European ancestry controls		18q21.32	18	59215732		SEC11C - GRP	ENSG00000166562	ENSG00000134443		56900	4426	rs73456209-?	rs73456209	0	0	GRP	3457	None	0	73456209	intergenic_variant	1	NR	1e-06	6.0				NR [NR] (imputed)	N	colorectal cancer, hormone replacement therapy	http://purl.obolibrary.org/obo/MONDO_0005575, http://www.ebi.ac.uk/efo/EFO_0003961	GCST90243999	Genome-wide genotyping array
2022-12-16	35512400	Tian Y	2022-05-05	Genome-Wide Interaction Analysis of Genetic Variants with Menopausal Hormone Therapy for Colorectal Cancer Risk.	Colorectal cancer x estrogen-progesterone hormone therapy interaction	11,519 European ancestry cases, 16,967 European ancestry controls		18q21.2	18	51348717		LINC01630			ENSG00000227115			rs116903892-?	rs116903892	0	0	MEX3C	151036	None	0	116903892	intron_variant	0	NR	3e-07	6.522878745280337				NR [NR] (imputed)	N	colorectal cancer, hormone replacement therapy	http://purl.obolibrary.org/obo/MONDO_0005575, http://www.ebi.ac.uk/efo/EFO_0003961	GCST90243999	Genome-wide genotyping array
2022-12-16	35512400	Tian Y	2022-05-05	Genome-Wide Interaction Analysis of Genetic Variants with Menopausal Hormone Therapy for Colorectal Cancer Risk.	Colorectal cancer x estrogen-progesterone hormone therapy interaction (2df test)	11,519 European ancestry cases, 16,967 European ancestry controls		18q21.2	18	51348717		LINC01630			ENSG00000227115			rs116903892-?	rs116903892	0	0	MEX3C	151036	None	0	116903892	intron_variant	0	NR	2e-06	5.698970004336019				NR [NR] (imputed)	N	colorectal cancer, hormone replacement therapy	http://purl.obolibrary.org/obo/MONDO_0005575, http://www.ebi.ac.uk/efo/EFO_0003961	GCST90244000	Genome-wide genotyping array
2022-12-16	35512400	Tian Y	2022-05-05	Genome-Wide Interaction Analysis of Genetic Variants with Menopausal Hormone Therapy for Colorectal Cancer Risk.	Colorectal cancer x estrogen-progesterone hormone therapy interaction (3df test)	11,519 European ancestry cases, 16,967 European ancestry controls		18q21.2	18	51348717		LINC01630			ENSG00000227115			rs116903892-?	rs116903892	0	0	MEX3C	151036	None	0	116903892	intron_variant	0	NR	5e-06	5.301029995663981				NR [NR] (imputed)	N	colorectal cancer, hormone replacement therapy	http://purl.obolibrary.org/obo/MONDO_0005575, http://www.ebi.ac.uk/efo/EFO_0003961	GCST90244001	Genome-wide genotyping array
2024-04-30	38538606	Harris BHL	2024-03-27	New role of fat-free mass in cancer risk linked with genetic predisposition.	Colorectal cancer	4,988 European ancestry cases, 310,272 European ancestry controls		18q21.1	18	48866020		CTIF - SMAD7	ENSG00000134030	ENSG00000101665		2803	53833	rs4939824-G	rs4939824	0	0	ZBTB7C	453435	None	0	4939824	intergenic_variant	1	NR	2e-06	5.698970004336019		0.105974	[0.062-0.15] unit decrease	Affymetrix [18894319] (imputed)	N	colorectal cancer	http://purl.obolibrary.org/obo/MONDO_0005575	GCST90428118	Genome-wide genotyping array
2024-04-30	38538606	Harris BHL	2024-03-27	New role of fat-free mass in cancer risk linked with genetic predisposition.	Colorectal cancer	4,988 European ancestry cases, 310,272 European ancestry controls		18q12.3	18	40026320		LINC01901 - LINC01477	ENSG00000267413	ENSG00000261715		101480	39966	rs532121722-C	rs532121722	0	0	PIK3C3	1928914	None	0	532121722	intergenic_variant	1	NR	5e-09	8.301029995663981		2.21736	[1.47-2.96] unit increase	Affymetrix [18894319] (imputed)	N	colorectal cancer	http://purl.obolibrary.org/obo/MONDO_0005575	GCST90428118	Genome-wide genotyping array
2018-01-15	29228715	Hofer P	2017-10-09	Bayesian and frequentist analysis of an Austrian genome-wide association study of colorectal cancer and advanced adenomas.	Colorectal cancer	978 Austrian ancestry colorectal cancer cases, 636 Austrian ancestry advanced colorectal adenoma cases, 4,294 European ancestry controls		18p11.22	18	8556718	Intergenic	AKR1B1P6 - RAB12	ENSG00000225212	ENSG00000206418		9901	52719	rs12604637-?	rs12604637	0	0	RAB12	52719	None	0	12604637	intergenic_variant	1	NR	8e-06	5.096910013008056		1.346	[NR]	Affymetrix [492217] (imputed)	N	colorectal cancer	http://purl.obolibrary.org/obo/MONDO_0005575	GCST005150	Genome-wide genotyping array
2018-01-15	29228715	Hofer P	2017-10-09	Bayesian and frequentist analysis of an Austrian genome-wide association study of colorectal cancer and advanced adenomas.	Colorectal cancer	978 Austrian ancestry colorectal cancer cases, 636 Austrian ancestry advanced colorectal adenoma cases, , 855 Austrian ancestry controls		18p11.21	18	13954110	Intergenic	RPL36AP49 - ZNF519	ENSG00000243779	ENSG00000175322		34187	103347	rs35505947-?	rs35505947	0	0	MC2R	38403	None	0	35505947	intergenic_variant	1	NR	6e-06	5.221848749616356		1.460707	[NR]	Affymetrix [492217] (imputed)	N	colorectal cancer	http://purl.obolibrary.org/obo/MONDO_0005575	GCST005148	Genome-wide genotyping array
2024-04-30	38538606	Harris BHL	2024-03-27	New role of fat-free mass in cancer risk linked with genetic predisposition.	Colorectal cancer	4,988 European ancestry cases, 310,272 European ancestry controls		17q25.1	17	74571284		CD300H - CD300LD	ENSG00000284690	ENSG00000204345		3941	8081	rs777638099-T	rs777638099	0	0	CD300H	3775	None	0	777638099	intergenic_variant	1	NR	1e-06	6.0		1.39038	[0.82-1.96] unit increase	Affymetrix [18894319] (imputed)	N	colorectal cancer	http://purl.obolibrary.org/obo/MONDO_0005575	GCST90428118	Genome-wide genotyping array
2024-04-30	38538606	Harris BHL	2024-03-27	New role of fat-free mass in cancer risk linked with genetic predisposition.	Colorectal cancer	4,988 European ancestry cases, 310,272 European ancestry controls		17q22	17	54321517		KIF2B - ISCA1P3	ENSG00000141200	ENSG00000261965		496324	156279	rs868595906-T	rs868595906	0	0	TOM1L1	579335	None	0	868595906	intron_variant	1	NR	9e-07	6.045757490560675		1.6238	[0.98-2.27] unit increase	Affymetrix [18894319] (imputed)	N	colorectal cancer	http://purl.obolibrary.org/obo/MONDO_0005575	GCST90428118	Genome-wide genotyping array
2016-10-06	26621817	Cheng TH	2015-12-01	Meta-analysis of genome-wide association studies identifies common susceptibility polymorphisms for colorectal and endometrial cancer near SH2B3 and TSHZ1.	Colorectal or endometrial cancer	5,725 European ancestry colorectal carcinoma cases, 2,212 European ancestry endometrial carcinoma cases, 13,396 European ancestry controls	4,330 European ancestry endometrial carcinoma cases, 26,849 European ancestry controls	17q21.32	17	48536888	HOXB1	HOXB1 - HOXB2	ENSG00000120094	ENSG00000173917		5877	4006	rs76525880-A	rs76525880	0	0	HOXB1	5877	None	0	76525880	regulatory_region_variant	1	0.929	7e-06	5.154901959985743	(opposite direction)	1.16	[1.09-1.24]	Illumina [up to 6000000] (imputed)	N	colorectal cancer, endometrial neoplasm	http://purl.obolibrary.org/obo/MONDO_0005575, http://www.ebi.ac.uk/efo/EFO_0004230	GCST003208	Genome-wide genotyping array
2024-04-30	38538606	Harris BHL	2024-03-27	New role of fat-free mass in cancer risk linked with genetic predisposition.	Colorectal cancer	4,988 European ancestry cases, 310,272 European ancestry controls		17p11.2	17	19902766		ULK2 - AKAP10	ENSG00000083290	ENSG00000108599		34830	1536	rs191441219-T	rs191441219	0	0	ULK2	34830	None	0	191441219	intergenic_variant	1	NR	4e-07	6.3979400086720375		1.96379	[1.2-2.72] unit increase	Affymetrix [18894319] (imputed)	N	colorectal cancer	http://purl.obolibrary.org/obo/MONDO_0005575	GCST90428118	Genome-wide genotyping array
2019-06-27	31089142	Law PJ	2019-05-14	Association analyses identify 31 new risk loci for colorectal cancer susceptibility.	Colorectal cancer	31,197 European ancestry cases, 61,770 European ancestry controls		16q24.1	16	86666424	NR	FOXL1 - LINC02188	ENSG00000176678	ENSG00000261175		82946	43698	rs899244-T	rs899244	0	0	MTHFSD	111189	None	0	899244	intron_variant	1	0.21	1e-10	10.0		1.09	[1.06-1.12]	Affymetrix, Illumina [> 10000000] (imputed)	N	colorectal cancer	http://purl.obolibrary.org/obo/MONDO_0005575	GCST007992	Genome-wide genotyping array
2023-03-10	36539618	Fernandez-Rozadilla C	2022-12-20	Deciphering colorectal cancer genetics through multi-omic analysis of 100,204 cases and 154,587 controls of European and east Asian ancestries.	Colorectal cancer	21,731 European ancestry cases, 47,444 European ancestry controls, 78,473 East Asian ancestry cases, 107,143 East Asian ancestry controls		16q24.1	16	86304682		LINC01081 - LINC00917	ENSG00000268754	ENSG00000168367		3379	26950	rs7206216-T	rs7206216	0	0	FOXF1	205845	None	0	7206216	intergenic_variant	1	NR	4e-12	11.397940008672037		0.0452	[0.032-0.058] unit decrease	Affymetrix, Illumina [22200000] (imputed)	N	colorectal cancer	http://purl.obolibrary.org/obo/MONDO_0005575	GCST90129505	Genome-wide genotyping array
2019-05-28	30510241	Huyghe JR	2018-12-03	Discovery of common and rare genetic risk variants for colorectal cancer.	Colorectal cancer or advanced adenoma	55,105 European ancestry cases, 3,026 East Asian ancestry cases, 65,079 European ancestry controls, 2,268 East Asian ancestry controls		16q24.1	16	86670343	FOXL1	FOXL1 - LINC02188	ENSG00000176678	ENSG00000261175		86865	39779	rs62042090-T	rs62042090	0	0	MTHFSD	115108	None	0	62042090	intergenic_variant	1	0.2164	5e-06	5.301029995663981		1.05	[1.03-1.07]	Affymetrix, Illumina [16900397] (imputed)	N	colorectal cancer, colorectal adenoma	http://purl.obolibrary.org/obo/MONDO_0005575, http://www.ebi.ac.uk/efo/EFO_0005406	GCST007856	Genome-wide genotyping array
2023-03-10	36539618	Fernandez-Rozadilla C	2022-12-20	Deciphering colorectal cancer genetics through multi-omic analysis of 100,204 cases and 154,587 controls of European and east Asian ancestries.	Colorectal cancer	21,731 European ancestry cases, 47,444 European ancestry controls, 78,473 East Asian ancestry cases, 107,143 East Asian ancestry controls		16q24.1	16	86670343		FOXL1 - LINC02188	ENSG00000176678	ENSG00000261175		86865	39779	rs62042090-T	rs62042090	0	0	MTHFSD	115108	None	0	62042090	intergenic_variant	1	NR	2e-12	11.698970004336019		0.0546	[0.039-0.07] unit increase	Affymetrix, Illumina [22200000] (imputed)	N	colorectal cancer	http://purl.obolibrary.org/obo/MONDO_0005575	GCST90129505	Genome-wide genotyping array
2019-06-27	31089142	Law PJ	2019-05-14	Association analyses identify 31 new risk loci for colorectal cancer susceptibility.	Colorectal cancer	31,197 European ancestry cases, 61,770 European ancestry controls		16q24.1	16	86306842	NR	LINC01081 - LINC00917	ENSG00000268754	ENSG00000168367		5539	24790	rs2696839-G	rs2696839	0	0	FOXF1	203685	None	0	2696839	regulatory_region_variant	1	NR	1e-06	6.0		1.05	[1.03-1.08]	Affymetrix, Illumina [> 10000000] (imputed)	N	colorectal cancer	http://purl.obolibrary.org/obo/MONDO_0005575	GCST007992	Genome-wide genotyping array
2016-02-13	25990418	Al-Tassan NA	2015-05-20	A new GWAS and meta-analysis with 1000Genomes imputation identifies novel risk variants for colorectal cancer.	Colorectal cancer	7,577 European ancestry cases, 9,979 European ancestry controls		16q24.1	16	86662114	FOXL1	FOXL1 - LINC02188	ENSG00000176678	ENSG00000261175		78636	48008	rs16941835-?	rs16941835	0	0	MAP1LC3B	730222	None	0	16941835	intron_variant	1	0.21	5e-08	7.301029995663981		1.16	[1.09-1.22]	Affymetrix, Illumina [~ 10000000] (imputed)	N	colorectal cancer	http://purl.obolibrary.org/obo/MONDO_0005575	GCST002919	Genome-wide genotyping array
2019-05-28	30510241	Huyghe JR	2018-12-03	Discovery of common and rare genetic risk variants for colorectal cancer.	Colorectal cancer or advanced adenoma	55,105 European ancestry cases, 3,026 East Asian ancestry cases, 65,079 European ancestry controls, 2,268 East Asian ancestry controls		16q24.1	16	86305709	LOC146513, LINC00917, FOXL1	LINC01081 - LINC00917	ENSG00000268754	ENSG00000168367		4406	25923	rs12149163-T	rs12149163	0	0	FOXF1	204818	None	0	12149163	intergenic_variant	1	0.4976	5e-09	8.301029995663981		1.05	[1.03-1.07]	Affymetrix, Illumina [16900397] (imputed)	N	colorectal cancer, colorectal adenoma	http://purl.obolibrary.org/obo/MONDO_0005575, http://www.ebi.ac.uk/efo/EFO_0005406	GCST007856	Genome-wide genotyping array
2020-04-17	31826910	Lu Y	2019-12-11	Identification of novel loci and new risk variant in known loci for colorectal cancer risk in East Asians.	Colorectal cancer	23,572 East Asian ancestry cases, 48,700 East Asian ancestry controls	58,131 European ancestry cases, 67,347 European ancestry controls	16q23.2	16	80009361	MAF, DYNLRB2	LINC01228 - DYNLRB2-AS1	ENSG00000261082	ENSG00000259867		182211	145618	rs9930005-C	rs9930005	0	0	MAF	408624	None	0	9930005	intergenic_variant	1	NR	2e-10	9.698970004336019	(East Asian)	1.09	[1.06-1.12]	Affymetrix, Illumina [up to 47000000] (imputed)	N	colorectal cancer	http://purl.obolibrary.org/obo/MONDO_0005575	GCST009869	Genome-wide genotyping array
2019-05-28	30510241	Huyghe JR	2018-12-03	Discovery of common and rare genetic risk variants for colorectal cancer.	Colorectal cancer or advanced adenoma	55,105 European ancestry cases, 3,026 East Asian ancestry cases, 65,079 European ancestry controls, 2,268 East Asian ancestry controls		16q23.2	16	80009361	NR	LINC01228 - DYNLRB2-AS1	ENSG00000261082	ENSG00000259867		182211	145618	rs9930005-C	rs9930005	0	0	MAF	408624	None	0	9930005	intergenic_variant	1	0.4381	2e-08	7.698970004336019		1.05	[1.03-1.07]	Affymetrix, Illumina [16900397] (imputed)	N	colorectal cancer, colorectal adenoma	http://purl.obolibrary.org/obo/MONDO_0005575, http://www.ebi.ac.uk/efo/EFO_0005406	GCST007856	Genome-wide genotyping array
2019-06-27	31089142	Law PJ	2019-05-14	Association analyses identify 31 new risk loci for colorectal cancer susceptibility.	Colorectal cancer	31,197 European ancestry cases, 61,770 European ancestry controls		16q23.2	16	79973369	NR	LINC01228 - DYNLRB2-AS1	ENSG00000261082	ENSG00000259867		146219	181610	rs61336918-A	rs61336918	0	0	MAF	372632	None	0	61336918	intergenic_variant	1	0.29	2e-12	11.698970004336019		1.09	[1.06-1.12]	Affymetrix, Illumina [> 10000000] (imputed)	N	colorectal cancer	http://purl.obolibrary.org/obo/MONDO_0005575	GCST007992	Genome-wide genotyping array
2018-05-18	29471430	Tanikawa C	2018-02-17	GWAS Identifies Two Novel Colorectal Cancer Loci at 16q24.1 and 20q13.12.	Colorectal cancer	6,692 Japanese ancestry cases, 27,178 Japanese ancestry controls	3,713 Japanese ancestry cases, 7,333 Japanese ancestry controls	16q23.2	16	80022910	NR	LINC01228 - DYNLRB2-AS1	ENSG00000261082	ENSG00000259867		195760	132069	rs4407073-T	rs4407073	0	0	MAF	422173	None	0	4407073	intergenic_variant	1	NR	7e-08	7.154901959985743		1.0976949	[1.06-1.14]	Illumina [6774630] (imputed)	N	colorectal cancer	http://purl.obolibrary.org/obo/MONDO_0005575	GCST005591	Genome-wide genotyping array
2020-04-17	31826910	Lu Y	2019-12-11	Identification of novel loci and new risk variant in known loci for colorectal cancer risk in East Asians.	Colorectal cancer	23,572 East Asian ancestry cases, 48,700 East Asian ancestry controls	58,131 European ancestry cases, 67,347 European ancestry controls	16q23.2	16	80005724		LINC01228 - DYNLRB2-AS1	ENSG00000261082	ENSG00000259867		178574	149255	rs4341754-?	rs4341754	0	0	MAF	404987	None	0	4341754	intergenic_variant	1	0.57	5e-12	11.301029995663981	(East Asian)	1.098901	[1.06-1.12]	Affymetrix, Illumina [up to 47000000] (imputed)	N	colorectal cancer	http://purl.obolibrary.org/obo/MONDO_0005575	GCST009869	Genome-wide genotyping array
2019-04-09	30529582	Lu Y	2018-12-06	Large-scale Genome-wide Association Study of East Asians Identifies Loci Associated With Risk for Colorectal Cancer.	Colorectal cancer	22,775 East Asian ancestry cases, 47,731 East Asian ancestry controls		16q23.2	16	80005724	WWOX, MAF	LINC01228 - DYNLRB2-AS1	ENSG00000261082	ENSG00000259867		178574	149255	rs4341754-G	rs4341754	0	0	MAF	404987	None	0	4341754	intergenic_variant	1	0.57	2e-09	8.698970004336019		1.09	[1.06-1.12]	Affymetrix, Illumina [up to 10700000] (imputed)	N	colorectal cancer	http://purl.obolibrary.org/obo/MONDO_0005575	GCST007552	Genome-wide genotyping array, Exome genotyping array
2023-03-10	36539618	Fernandez-Rozadilla C	2022-12-20	Deciphering colorectal cancer genetics through multi-omic analysis of 100,204 cases and 154,587 controls of European and east Asian ancestries.	Colorectal cancer	21,731 European ancestry cases, 47,444 European ancestry controls, 78,473 East Asian ancestry cases, 107,143 East Asian ancestry controls		16q23.2	16	80002943		LINC01228 - DYNLRB2-AS1	ENSG00000261082	ENSG00000259867		175793	152036	rs3936188-G	rs3936188	0	0	MAF	402206	None	0	3936188	intergenic_variant	1	NR	1e-24	24.0		0.0664	[0.054-0.079] unit decrease	Affymetrix, Illumina [22200000] (imputed)	N	colorectal cancer	http://purl.obolibrary.org/obo/MONDO_0005575	GCST90129505	Genome-wide genotyping array
2016-10-06	26621817	Cheng TH	2015-12-01	Meta-analysis of genome-wide association studies identifies common susceptibility polymorphisms for colorectal and endometrial cancer near SH2B3 and TSHZ1.	Colorectal or endometrial cancer	5,725 European ancestry colorectal carcinoma cases, 2,212 European ancestry endometrial carcinoma cases, 13,396 European ancestry controls		16q23.1	16	78042662	CLEC3A	CLEC3A			ENSG00000166509			rs11150038-G	rs11150038	0	0	WWOX	56992	None	0	11150038	intron_variant	0	0.944	1e-06	6.0	(opposite direction)	1.27	[1.15-1.39]	Illumina [up to 6000000] (imputed)	N	colorectal cancer, endometrial neoplasm	http://purl.obolibrary.org/obo/MONDO_0005575, http://www.ebi.ac.uk/efo/EFO_0004230	GCST003209	Genome-wide genotyping array
2021-10-04	33976257	Yusuf I	2021-05-11	Genetic risk factors for colorectal cancer in multiethnic Indonesians.	Colorectal cancer	89 Indonesian cases, 84 Indonesian controls		16q21	16	59740698	intergenic							chr16:59740698-?	rs1419829946	0	0	GOT2	1006382	None	0			1	NR	1e-06	6.0		17.539	[16.38-18.7]	Affymetrix [524765] (imputed)	N	colorectal cancer	http://purl.obolibrary.org/obo/MONDO_0005575	GCST012421	Genome-wide genotyping array
2024-04-30	38538606	Harris BHL	2024-03-27	New role of fat-free mass in cancer risk linked with genetic predisposition.	Colorectal cancer	4,988 European ancestry cases, 310,272 European ancestry controls		16q12.1	16	49303288		CBLN1 - C16orf78	ENSG00000102924	ENSG00000166152		21450	70516	rs760208942-A	rs760208942	0	0	CBLN1	21450	None	0	760208942	intron_variant	1	NR	6e-08	7.221848749616356		1.77226	[1.13-2.41] unit increase	Affymetrix [18894319] (imputed)	N	colorectal cancer	http://purl.obolibrary.org/obo/MONDO_0005575	GCST90428118	Genome-wide genotyping array
2018-05-18	29471430	Tanikawa C	2018-02-17	GWAS Identifies Two Novel Colorectal Cancer Loci at 16q24.1 and 20q13.12.	Colorectal cancer	6,692 Japanese ancestry cases, 27,178 Japanese ancestry controls	3,713 Japanese ancestry cases, 7,333 Japanese ancestry controls	16p12.3	16	16899146	NR	PLA2G10FP - SPRING1P3	ENSG00000261181	ENSG00000261748		500552	53356	rs1453514-G	rs1453514	0	0	ABCC6	675652	None	0	1453514	intergenic_variant	1	NR	1e-06	6.0		1.242236	[1.14-1.36]	Illumina [6774630] (imputed)	N	colorectal cancer	http://purl.obolibrary.org/obo/MONDO_0005575	GCST005591	Genome-wide genotyping array
2018-01-15	29228715	Hofer P	2017-10-09	Bayesian and frequentist analysis of an Austrian genome-wide association study of colorectal cancer and advanced adenomas.	Colorectal cancer	978 Austrian ancestry cases, 4,294 European ancestry controls		16p12.1	16	26527941	Intergenic	HS3ST4 - LINC02195	ENSG00000182601	ENSG00000236481		390256	56814	rs35874699-?	rs35874699	0	0	C16orf82	538986	None	0	35874699	intergenic_variant	1	NR	5e-06	5.301029995663981		1.2886598	[NR]	Affymetrix [492217] (imputed)	N	colorectal cancer	http://purl.obolibrary.org/obo/MONDO_0005575	GCST005149	Genome-wide genotyping array
2014-11-07	24743840	Figueiredo JC	2014-04-17	Genome-wide diet-gene interaction analyses for risk of colorectal cancer.	Colorectal cancer (diet interaction)	9,287 European ancestry cases, 9,117 European ancestry controls		15q26.1	15	92316651	NPM1P5, ST8SIA2	NPM1P5 - ST8SIA2	ENSG00000258925	ENSG00000140557		29973	77230	rs1871438-?	rs1871438	0	0	ST8SIA2	77230	None	0	1871438	intron_variant	1	0.51-0.56	8e-07	6.096910013008056	(Red meat)	1.11	[1.07-1.16]	Affymetrix, Illumina [> 2700000] (imputed)	N	diet measurement, colorectal cancer	http://www.ebi.ac.uk/efo/EFO_0008111, http://purl.obolibrary.org/obo/MONDO_0005575	GCST002415	Genome-wide genotyping array
2022-09-30	34391895	Kanai M	2021-08-12	Large-Scale Prospective Genome-Wide Association Study of Oxaliplatin in Stage II/III Colon Cancer and Neuropathy.	Oxaliplatin-induced peripheral sensory neuropathy in colon cancer	383 Japanese ancestry cases, 605 Japanese ancestry controls		15q25.2	15	82068472		MEX3B - LINC01583	ENSG00000183496	ENSG00000259518		22353	20097	rs7169642-T	rs7169642	0	0	MEX3B	22454	None	0	7169642	regulatory_region_variant	1	0.62	3e-06	5.522878745280337		0.61	[0.1-0.5]	Illumina [6412903] (imputed)	N	sensory peripheral neuropathy, trait in response to platinum	http://purl.obolibrary.org/obo/MONDO_0002321, http://purl.obolibrary.org/obo/OBA_2040037	GCST90060085	Genome-wide genotyping array
2016-01-30	25866641	Xu W	2015-03-19	A genome wide association study on Newfoundland colorectal cancer patients' survival outcomes.	Survival in rectal cancer	171 European ancestry cases		15q23	15	67967670	intergenic	RNU6-1 - PIAS1	ENSG00000206625	ENSG00000033800		127625	86639	rs338389-?	rs338389	0	0	PIAS1	86645	None	0	338389	intergenic_variant	1	NR	3e-06	5.522878745280337	(overall survival)	3.4	[2.04-5.67]	Illumina [729737]	N	rectum cancer, overall survival	http://www.ebi.ac.uk/efo/EFO_1000657, http://www.ebi.ac.uk/efo/EFO_0000638	GCST002821	Genome-wide genotyping array
2019-06-27	31089142	Law PJ	2019-05-14	Association analyses identify 31 new risk loci for colorectal cancer susceptibility.	Colorectal cancer	31,197 European ancestry cases, 61,770 European ancestry controls		15q23	15	67884824	NR	RNU6-1 - PIAS1	ENSG00000206625	ENSG00000033800		44779	169485	rs10152518-G	rs10152518	0	0	PIAS1	169491	None	0	10152518	intergenic_variant	1	0.19	3e-08	7.522878745280337		1.08	[1.05-1.11]	Affymetrix, Illumina [> 10000000] (imputed)	N	colorectal cancer	http://purl.obolibrary.org/obo/MONDO_0005575	GCST007992	Genome-wide genotyping array
2021-12-14	34594039	Sakaue S	2021-09-30	A cross-population atlas of genetic associations for 220 human phenotypes.	Colorectal cancer	6,581 European ancestry cases, 463,421 European ancestry controls, 8,305 East Asian ancestry cases, 159,386 East Asian ancestry controls		15q22.31	15	66691644		LINC01169 - SMAD6	ENSG00000259471	ENSG00000137834		5850	10592	rs2439411-A	rs2439411	0	0	SMAD6	10592	None	0	2439411	regulatory_region_variant	1	NR	7e-09	8.154901959985743		0.1036	[0.069-0.139] unit increase	Affymetrix, Illumina [25843452] (imputed)	N	colorectal cancer	http://purl.obolibrary.org/obo/MONDO_0005575	GCST90018808	Genome-wide genotyping array
2024-04-24	35467766	Watts K	2022-05-10	Genetic variation in ST6GAL1 is a determinant of capecitabine and oxaliplatin induced hand-foot syndrome.	Adverse response to chemotherapy in colorectal cancer (FOLFOX) (Nausea)	88 European ancestry cases, 657 European ancestry controls		15q22.2	15	62139152		NPM1P47 - C2CD4B	ENSG00000259466	ENSG00000205502		55847	24383	rs79848933-?	rs79848933	0	0	VPS13C	78705	None	0	79848933	regulatory_region_variant	1	NR	5e-07	6.301029995663981		3.7	[2.2-6.2]	Affymetrix [4196427] (imputed)	N	chemotherapy-induced cytotoxicity measurement, Nausea	http://www.ebi.ac.uk/efo/EFO_0010978, http://purl.obolibrary.org/obo/HP_0002018	GCST90095059	Genome-wide genotyping array
2022-10-18	36077729	Garcia-Etxebarria K	2022-08-29	Performance of the Use of Genetic Information to Assess the Risk of Colorectal Cancer in the Basque Population.	Colorectal cancer vs inflammatory bowel disease	835 Basque ancestry cases, 492 Basque ancestry controls		15q21.2	15	49763853		DTWD1 - ATP8B4	ENSG00000104047	ENSG00000104043		107621	94385	rs541295-G	rs541295	0	0	FAM227B	143035	None	0	541295	intergenic_variant	1	0.055	2e-08	7.698970004336019		0.2	[0.1-0.4]	Illumina [5399981] (imputed)	N	colorectal cancer, inflammatory bowel disease	http://purl.obolibrary.org/obo/MONDO_0005575, http://www.ebi.ac.uk/efo/EFO_0003767	GCST90179123	Genome-wide genotyping array
2022-10-18	36077729	Garcia-Etxebarria K	2022-08-29	Performance of the Use of Genetic Information to Assess the Risk of Colorectal Cancer in the Basque Population.	Colorectal cancer vs inflammatory bowel disease or controls	835 Basque ancestry cases, 1,432 Basque ancestry controls		15q21.2	15	49763853		DTWD1 - ATP8B4	ENSG00000104047	ENSG00000104043		107621	94385	rs541295-G	rs541295	0	0	FAM227B	143035	None	0	541295	intergenic_variant	1	0.045	5e-08	7.301029995663981		0.2	[0.1-0.4]	Illumina [5399981] (imputed)	N	colorectal cancer	http://purl.obolibrary.org/obo/MONDO_0005575	GCST90179124	Genome-wide genotyping array
2016-01-30	25866641	Xu W	2015-03-19	A genome wide association study on Newfoundland colorectal cancer patients' survival outcomes.	Survival in rectal cancer	171 European ancestry cases		15q14	15	37837578	intergenic	Metazoa_SRP - TMCO5A	ENSG00000268154	ENSG00000166069		620680	84361	rs10152207-?	rs10152207	0	0	TMCO5A	97062	None	0	10152207	intergenic_variant	1	NR	5e-06	5.301029995663981	(overall survival)	3.06	[1.90-4.93]	Illumina [729737]	N	rectum cancer, overall survival	http://www.ebi.ac.uk/efo/EFO_1000657, http://www.ebi.ac.uk/efo/EFO_0000638	GCST002821	Genome-wide genotyping array
2024-06-20	37965154	Jiang Y	2023-10-16	A cross-disorder study to identify causal relationships, shared genetic variants, and genes across 21 digestive disorders.	ICD10 C18, C19, C20: colorectal cancer	116,382 European ancestry cases, 213,325 European ancestry controls		15q13.3	15	32709533		SCG5 - GREM1-AS1	ENSG00000166922	ENSG00000259721		12435	7737	rs58658771-?	rs58658771	0	0	GREM1	8471	None	0	58658771	intergenic_variant	1	NR	2e-16	15.698970004336019		1.21	[1.16-1.27]	NR [8573123] (imputed)	N	colorectal carcinoma	http://www.ebi.ac.uk/efo/EFO_1001951	GCST90432151	Genome-wide genotyping array
2020-11-13	32887889	Rashkin SR	2020-09-04	Pan-cancer study detects genetic risk variants and shared genetic basis in two large cohorts.	Rectal cancer	2,091 European ancestry cases, 410,350 European ancestry controls		15q13.3	15	32709533		SCG5 - GREM1-AS1	ENSG00000166922	ENSG00000259721		12435	7737	rs58658771-A	rs58658771	0	0	GREM1	8471	None	0	58658771	intergenic_variant	1	NR	1e-08	8.0		1.242236	NR	Affymetrix [7846216] (imputed)	N	rectum cancer	http://www.ebi.ac.uk/efo/EFO_1000657	GCST90011810	Genome-wide genotyping array
2019-08-07	30104761	Zhou W	2018-08-13	Efficiently controlling for case-control imbalance and sample relatedness in large-scale genetic association studies.	Colorectal cancer	4,562 European ancestry cases, 382,756 European ancestry controls		15q13.3	15	32709533	SCG5GREM1	SCG5 - GREM1-AS1	ENSG00000166922	ENSG00000259721		12435	7737	rs58658771-A	rs58658771	0	0	GREM1	8471	None	0	58658771	intergenic_variant	1	0.179	1e-10	10.0				Affymetrix [28000000] (imputed)	N	colorectal cancer	http://purl.obolibrary.org/obo/MONDO_0005575	GCST008372	Genome-wide genotyping array
2024-04-30	38538606	Harris BHL	2024-03-27	New role of fat-free mass in cancer risk linked with genetic predisposition.	Colorectal cancer	4,988 European ancestry cases, 310,272 European ancestry controls		15q13.3	15	32709533		SCG5 - GREM1-AS1	ENSG00000166922	ENSG00000259721		12435	7737	rs58658771-A	rs58658771	0	0	GREM1	8471	None	0	58658771	intergenic_variant	1	NR	1e-13	13.0		0.185785	[0.14-0.23] unit increase	Affymetrix [18894319] (imputed)	N	colorectal cancer	http://purl.obolibrary.org/obo/MONDO_0005575	GCST90428118	Genome-wide genotyping array
2019-05-28	30510241	Huyghe JR	2018-12-03	Discovery of common and rare genetic risk variants for colorectal cancer.	Colorectal cancer or advanced adenoma	55,105 European ancestry cases, 3,026 East Asian ancestry cases, 65,079 European ancestry controls, 2,268 East Asian ancestry controls		15q13.3	15	32709533	GREM1	SCG5 - GREM1-AS1	ENSG00000166922	ENSG00000259721		12435	7737	rs58658771-A	rs58658771	0	0	GREM1	8471	None	0	58658771	intergenic_variant	1	0.1937	6e-37	36.221848749616356		1.15	[1.13-1.18]	Affymetrix, Illumina [16900397] (imputed)	N	colorectal cancer, colorectal adenoma	http://purl.obolibrary.org/obo/MONDO_0005575, http://www.ebi.ac.uk/efo/EFO_0005406	GCST007856	Genome-wide genotyping array
2011-08-15	21761138	Peters U	2011-07-15	Meta-analysis of new genome-wide association studies of colorectal cancer risk.	Colorectal cancer	2,906 European ancestry cases, 3,416 European ancestry controls	8,161 European ancestry cases, 9,101 European ancestry controls	15q13.3	15	32702555	GREM1, SCG5	SCG5 - GREM1-AS1	ENSG00000166922	ENSG00000259721		5457	14715	rs4779584-?	rs4779584	0	0	GREM1	15449	None	0	4779584	intergenic_variant	1	0.19	2e-08	7.698970004336019		1.18	[1.11-1.24]	Illumina [378739]	N	colorectal cancer	http://purl.obolibrary.org/obo/MONDO_0005575	GCST001161	Genome-wide genotyping array
2008-06-16	18372905	Tomlinson IP	2008-03-30	A genome-wide association study identifies colorectal cancer susceptibility loci on chromosomes 10p14 and 8q23.3.	Colorectal cancer	922 European ancestry cases, 927 European ancestry controls	17,089 European ancestry cases, 16,862 European ancestry controls, 783 cases, 664 controls	15q13.3	15	32702555	intergenic	SCG5 - GREM1-AS1	ENSG00000166922	ENSG00000259721		5457	14715	rs4779584-?	rs4779584	0	0	GREM1	15449	None	0	4779584	intergenic_variant	1	0.19	5e-07	6.301029995663981		1.23	[1.14-1.34]	Illumina [547647]	N	colorectal cancer	http://purl.obolibrary.org/obo/MONDO_0005575	GCST000169	Genome-wide genotyping array
2013-02-19	23266556	Peters U	2012-12-21	Identification of Genetic Susceptibility Loci for Colorectal Tumors in a Genome-Wide Meta-analysis.	Colorectal cancer	12,696 European ancestry colorectal tumor cases, 15,113 European ancestry controls	958 European ancestry colorectal tumor cases, 909 European ancestry controls, up to 2,098 East Asian ancestry colorectal tumor cases, up to 5,749 East Asian ancestry controls	15q13.3	15	32702555	CRAC1, HMPS, GREM1	SCG5 - GREM1-AS1	ENSG00000166922	ENSG00000259721		5457	14715	rs4779584-?	rs4779584	0	0	GREM1	15449	None	0	4779584	intergenic_variant	1	0.18	5e-07	6.301029995663981		1.12	[1.08-1.19]	Affymetrix, Illumina [2708280] (imputed)	N	colorectal cancer	http://purl.obolibrary.org/obo/MONDO_0005575	GCST001787	Genome-wide genotyping array
2016-06-10	26151821	Schumacher FR	2015-07-07	Genome-wide association study of colorectal cancer identifies six new susceptibility loci.	Colorectal cancer	18,299 European ancestry cases, 19,656 European ancestry controls	4,725 East Asian ancestry cases, 9,969 East Asian ancestry controls	15q13.3	15	32702555	CRAC1, HMPS, GREM1	SCG5 - GREM1-AS1	ENSG00000166922	ENSG00000259721		5457	14715	rs4779584-T	rs4779584	0	0	GREM1	15449	None	0	4779584	intergenic_variant	1	0.81	1e-08	8.0		1.12	[1.08-1.16]	Affymetrix, Illumina [~ 2500000] (imputed)	N	colorectal cancer	http://purl.obolibrary.org/obo/MONDO_0005575	GCST003017	Genome-wide genotyping array
2020-04-17	31826910	Lu Y	2019-12-11	Identification of novel loci and new risk variant in known loci for colorectal cancer risk in East Asians.	Colorectal cancer	23,572 East Asian ancestry cases, 48,700 East Asian ancestry controls	58,131 European ancestry cases, 67,347 European ancestry controls	15q13.3	15	32700910	SCG5	SCG5 - GREM1-AS1	ENSG00000166922	ENSG00000259721		3812	16360	rs16969681-T	rs16969681	0	0	GREM1	17094	None	0	16969681	TF_binding_site_variant	1	NR	7e-08	7.154901959985743	(East Asian)	1.07	[1.05-1.10]	Affymetrix, Illumina [up to 47000000] (imputed)	N	colorectal cancer	http://purl.obolibrary.org/obo/MONDO_0005575	GCST009869	Genome-wide genotyping array
2019-04-09	30529582	Lu Y	2018-12-06	Large-scale Genome-wide Association Study of East Asians Identifies Loci Associated With Risk for Colorectal Cancer.	Colorectal cancer	22,775 East Asian ancestry cases, 47,731 East Asian ancestry controls		15q13.3	15	32700910	SCG5	SCG5 - GREM1-AS1	ENSG00000166922	ENSG00000259721		3812	16360	rs16969681-T	rs16969681	0	0	GREM1	17094	None	0	16969681	TF_binding_site_variant	1	0.46	1e-08	8.0		1.08	[1.05-1.11]	Affymetrix, Illumina [up to 10700000] (imputed)	N	colorectal cancer	http://purl.obolibrary.org/obo/MONDO_0005575	GCST007552	Genome-wide genotyping array, Exome genotyping array
2019-06-27	31089142	Law PJ	2019-05-14	Association analyses identify 31 new risk loci for colorectal cancer susceptibility.	Colorectal cancer	31,197 European ancestry cases, 61,770 European ancestry controls		15q13.3	15	32700910	NR	SCG5 - GREM1-AS1	ENSG00000166922	ENSG00000259721		3812	16360	rs16969681-T	rs16969681	0	0	GREM1	17094	None	0	16969681	TF_binding_site_variant	1	0.09	3e-27	26.522878745280337		1.22	[1.18-1.27]	Affymetrix, Illumina [> 10000000] (imputed)	N	colorectal cancer	http://purl.obolibrary.org/obo/MONDO_0005575	GCST007992	Genome-wide genotyping array
2019-05-28	30510241	Huyghe JR	2018-12-03	Discovery of common and rare genetic risk variants for colorectal cancer.	Colorectal cancer or advanced adenoma	55,105 European ancestry cases, 3,026 East Asian ancestry cases, 65,079 European ancestry controls, 2,268 East Asian ancestry controls		15q13.3	15	32700910	GREM1	SCG5 - GREM1-AS1	ENSG00000166922	ENSG00000259721		3812	16360	rs16969681-T	rs16969681	0	0	GREM1	17094	None	0	16969681	TF_binding_site_variant	1	0.0937	1e-13	13.0		1.11	[1.08-1.14]	Affymetrix, Illumina [16900397] (imputed)	N	colorectal cancer, colorectal adenoma	http://purl.obolibrary.org/obo/MONDO_0005575, http://www.ebi.ac.uk/efo/EFO_0005406	GCST007856	Genome-wide genotyping array
2023-03-10	36539618	Fernandez-Rozadilla C	2022-12-20	Deciphering colorectal cancer genetics through multi-omic analysis of 100,204 cases and 154,587 controls of European and east Asian ancestries.	Colorectal cancer	21,731 European ancestry cases, 47,444 European ancestry controls, 78,473 East Asian ancestry cases, 107,143 East Asian ancestry controls		15q13.3	15	32707605		SCG5 - GREM1-AS1	ENSG00000166922	ENSG00000259721		10507	9665	rs1554865-T	rs1554865	0	0	GREM1	10399	None	0	1554865	regulatory_region_variant	1	NR	1e-53	53.0		0.1209	[0.11-0.14] unit decrease	Affymetrix, Illumina [22200000] (imputed)	N	colorectal cancer	http://purl.obolibrary.org/obo/MONDO_0005575	GCST90129505	Genome-wide genotyping array
2019-05-28	30510241	Huyghe JR	2018-12-03	Discovery of common and rare genetic risk variants for colorectal cancer.	Colorectal cancer or advanced adenoma	55,105 European ancestry cases, 3,026 East Asian ancestry cases, 65,079 European ancestry controls, 2,268 East Asian ancestry controls		15q13.3	15	32700635	GREM1	SCG5 - GREM1-AS1	ENSG00000166922	ENSG00000259721		3537	16635	rs12708491-G	rs12708491	0	0	GREM1	17369	None	0	12708491	TF_binding_site_variant	1	0.5872	4e-15	14.397940008672037		1.07	[1.05-1.09]	Affymetrix, Illumina [16900397] (imputed)	N	colorectal cancer, colorectal adenoma	http://purl.obolibrary.org/obo/MONDO_0005575, http://www.ebi.ac.uk/efo/EFO_0005406	GCST007856	Genome-wide genotyping array
2024-04-30	38538606	Harris BHL	2024-03-27	New role of fat-free mass in cancer risk linked with genetic predisposition.	Colorectal cancer	4,988 European ancestry cases, 310,272 European ancestry controls		15q13.3	15	32703563		SCG5 - GREM1-AS1	ENSG00000166922	ENSG00000259721		6465	13707	rs1124774-G	rs1124774	0	0	GREM1	14441	None	0	1124774	intergenic_variant	1	NR	3e-12	11.522878745280337		0.17708	[0.13-0.23] unit increase	Affymetrix [18894319] (imputed)	N	colorectal cancer	http://purl.obolibrary.org/obo/MONDO_0005575	GCST90428118	Genome-wide genotyping array
2016-10-12	26586795	Phipps AI	2015-11-19	Common genetic variation and survival after colorectal cancer diagnosis: a genome-wide analysis.	Survival in colorectal cancer (non-distant metastatic)	up to 2,843 European ancestry cases	up to 3,205 European ancestry cases	15q13.3	15	31449013	OTUD7A	KLF13 - OTUD7A	ENSG00000169926	ENSG00000169918		13348	26385	rs1075232-A	rs1075232	0	0	TRPM1	287853	None	0	1075232	regulatory_region_variant	1	0.05	3e-06	5.522878745280337	(Overall Survival)	1.49	[1.26-1.76]	Illumina [~ 2700000] (imputed)	N	metastasis measurement, survival time, colorectal cancer	http://www.ebi.ac.uk/efo/EFO_0007675, http://www.ebi.ac.uk/efo/EFO_0000714, http://purl.obolibrary.org/obo/MONDO_0005575	GCST003231	Genome-wide genotyping array
2021-08-13	33632709	Huyghe JR	2021-02-25	Genetic architectures of proximal and distal colorectal cancer are partly distinct.	Proximal colorectal cancer	15,706 European ancestry cases, 64,159 European ancestry controls		14q32.2	14	99316600	BCL11B	BCL11B - SETD3	ENSG00000127152	ENSG00000183576		44403	81148	rs80158569-A	rs80158569	0	0	BCL11B	44403	None	0	80158569	regulatory_region_variant	1	0.075	9e-11	10.045757490560675		1.18	[1.12-1.24]	Affymetrix, Illumina [11437803] (imputed)	N	colorectal cancer	http://purl.obolibrary.org/obo/MONDO_0005575	GCST012206	Genome-wide genotyping array
2023-03-10	36539618	Fernandez-Rozadilla C	2022-12-20	Deciphering colorectal cancer genetics through multi-omic analysis of 100,204 cases and 154,587 controls of European and east Asian ancestries.	Colorectal cancer	21,731 European ancestry cases, 47,444 European ancestry controls, 78,473 East Asian ancestry cases, 107,143 East Asian ancestry controls		14q32.2	14	99316600		BCL11B - SETD3	ENSG00000127152	ENSG00000183576		44403	81148	rs80158569-A	rs80158569	0	0	BCL11B	44403	None	0	80158569	regulatory_region_variant	1	NR	2e-07	6.698970004336019		0.0801	[0.05-0.11] unit increase	Affymetrix, Illumina [22200000] (imputed)	N	colorectal cancer	http://purl.obolibrary.org/obo/MONDO_0005575	GCST90129505	Genome-wide genotyping array
2019-03-28	30738427	Penney ME	2019-02-09	A genome-wide association study identifies single nucleotide polymorphisms associated with time-to-metastasis in colorectal cancer.	Metastasis in stage I-III microsatellite instability low/stable colorectal cancer (time to event)	379 European ancestry cases		14q32.2	14	100224841	NR	DEGS2 - YY1	ENSG00000168350	ENSG00000100811		65196	13457	rs756055-C	rs756055	0	0	YY1	14303	None	0	756055	intron_variant	1	NR	3e-08	7.522878745280337	(Recessive, Mixture cure model)	13.39	[5.37-33.43]	Illumina [810622]	N	metastasis measurement, disease progression measurement	http://www.ebi.ac.uk/efo/EFO_0007675, http://www.ebi.ac.uk/efo/EFO_0008336	GCST007434	Genome-wide genotyping array
2024-04-30	38538606	Harris BHL	2024-03-27	New role of fat-free mass in cancer risk linked with genetic predisposition.	Colorectal cancer	4,988 European ancestry cases, 310,272 European ancestry controls		14q32.2	14	98398522		RN7SL714P - LINC02914	ENSG00000241757	ENSG00000176605		46858	313091	rs189129737-T	rs189129737	0	0	CCNK	1082887	None	0	189129737	intergenic_variant	1	NR	4e-07	6.3979400086720375		0.808452	[0.5-1.12] unit increase	Affymetrix [18894319] (imputed)	N	colorectal cancer	http://purl.obolibrary.org/obo/MONDO_0005575	GCST90428118	Genome-wide genotyping array
2024-04-30	38538606	Harris BHL	2024-03-27	New role of fat-free mass in cancer risk linked with genetic predisposition.	Colorectal cancer	4,988 European ancestry cases, 310,272 European ancestry controls		14q31.3	14	84760383		RNU6-976P - LINC02329	ENSG00000251895	ENSG00000258814		20331	625544	rs770016642-G	rs770016642	0	0	FLRT2	769761	None	0	770016642	regulatory_region_variant	1	NR	3e-06	5.522878745280337		1.3933	[0.81-1.98] unit increase	Affymetrix [18894319] (imputed)	N	colorectal cancer	http://purl.obolibrary.org/obo/MONDO_0005575	GCST90428118	Genome-wide genotyping array
2022-05-10	34996992	Labadie JD	2022-01-07	Genome-wide association study identifies tumor anatomical site-specific risk variants for colorectal cancer survival.	Survival in colon cancer (proximal)	6,214 European ancestry individuals		14q31.3	14	86532595		LINC02309 - LINC01148	ENSG00000258994	ENSG00000258804		131310	373183	rs144717887-G	rs144717887	0	0	GPR65	1472540	None	0	144717887	intergenic_variant	1	0.015	3e-08	7.522878745280337		2.01	[1.57-2.58]	Illumina [7829749] (imputed)	N	survival time, colorectal cancer	http://www.ebi.ac.uk/efo/EFO_0000714, http://purl.obolibrary.org/obo/MONDO_0005575	GCST90102457	Genome-wide genotyping array
2018-10-17	29942513	Penney ME	2018-06-13	Associations of single nucleotide polymorphisms with mucinous colorectal cancer: genome-wide common variant and gene-based rare variant analyses.	Mucinous adenocarcinoma in colorectal cancer	57 European ancestry cases, 448 European ancestry controls		14q31.3	14	84647825	NR	MTCYBP27 - RNU6-976P	ENSG00000259012	ENSG00000251895		470737	92117	rs11159673-A	rs11159673	0	0	FLRT2	882319	None	0	11159673	intergenic_variant	1	NR	7e-06	5.154901959985743	(univariable, additive)	3.096	[1.879-5.073]	Illumina [729373]	N	colorectal mucinous adenocarcinoma	http://www.ebi.ac.uk/efo/EFO_0009361	GCST006411	Genome-wide genotyping array
2024-04-30	38538606	Harris BHL	2024-03-27	New role of fat-free mass in cancer risk linked with genetic predisposition.	Colorectal cancer	4,988 European ancestry cases, 310,272 European ancestry controls		14q31.3	14	87884825								chr14:87884825-A	chr14:87884825	0	0	GPR65	120310	None	0			1	NR	1e-08	8.0		1.5744	[1.04-2.11] unit increase	Affymetrix [18894319] (imputed)	N	colorectal cancer	http://purl.obolibrary.org/obo/MONDO_0005575	GCST90428118	Genome-wide genotyping array
2022-09-30	34391895	Kanai M	2021-08-12	Large-Scale Prospective Genome-Wide Association Study of Oxaliplatin in Stage II/III Colon Cancer and Neuropathy.	Time to recovery from peripheral sensory neuropathy in colon cancer	1,364 Japanese ancestry individuals		14q31.1	14	82488777		Metazoa_SRP - LINC02301	ENSG00000268154	ENSG00000258743		58621	153823	rs11159547-T	rs11159547	0	0	SEL1L	954924	None	0	11159547	regulatory_region_variant	1	0.33	3e-06	5.522878745280337		1.29	[1.16-1.42]	Illumina [6412903] (imputed)	N	sensory peripheral neuropathy, remission	http://purl.obolibrary.org/obo/MONDO_0002321, http://www.ebi.ac.uk/efo/EFO_0009785	GCST90060087	Genome-wide genotyping array
2024-04-30	38538606	Harris BHL	2024-03-27	New role of fat-free mass in cancer risk linked with genetic predisposition.	Colorectal cancer	4,988 European ancestry cases, 310,272 European ancestry controls		14q24.3	14	76586008								chr14:76586008-G	rs1891552164	0	0	VASH1	175460	None	0			1	NR	9e-07	6.045757490560675		0.640455	[0.39-0.9] unit increase	Affymetrix [18894319] (imputed)	N	colorectal cancer	http://purl.obolibrary.org/obo/MONDO_0005575	GCST90428118	Genome-wide genotyping array
2019-05-28	30510241	Huyghe JR	2018-12-03	Discovery of common and rare genetic risk variants for colorectal cancer.	Colorectal cancer or advanced adenoma	55,105 European ancestry cases, 3,026 East Asian ancestry cases, 65,079 European ancestry controls, 2,268 East Asian ancestry controls		14q23.1	14	58741719	DACT1	LINC01500			ENSG00000258583			rs8020436-A	rs8020436	0	0	TIMM9	314188	None	0	8020436	intron_variant	0	0.4016	5e-11	10.301029995663981		1.06	[1.04-1.08]	Affymetrix, Illumina [16900397] (imputed)	N	colorectal cancer, colorectal adenoma	http://purl.obolibrary.org/obo/MONDO_0005575, http://www.ebi.ac.uk/efo/EFO_0005406	GCST007856	Genome-wide genotyping array
2023-03-10	36539618	Fernandez-Rozadilla C	2022-12-20	Deciphering colorectal cancer genetics through multi-omic analysis of 100,204 cases and 154,587 controls of European and east Asian ancestries.	Colorectal cancer	21,731 European ancestry cases, 47,444 European ancestry controls, 78,473 East Asian ancestry cases, 107,143 East Asian ancestry controls		14q23.1	14	58741719		LINC01500			ENSG00000258583			rs8020436-A	rs8020436	0	0	TIMM9	314188	None	0	8020436	intron_variant	0	NR	1e-14	14.0		0.0598	[0.045-0.075] unit increase	Affymetrix, Illumina [22200000] (imputed)	N	colorectal cancer	http://purl.obolibrary.org/obo/MONDO_0005575	GCST90129505	Genome-wide genotyping array
2022-05-10	34996992	Labadie JD	2022-01-07	Genome-wide association study identifies tumor anatomical site-specific risk variants for colorectal cancer survival.	Survival in colon cancer (distal)	4,881 European ancestry individuals		14q23.1	14	58669547		LINC01500			ENSG00000258583			rs698022-C	rs698022	0	0	TIMM9	242016	None	0	698022	intron_variant	0	0.111	8e-09	8.096910013008056		1.48	[1.3-1.69]	Illumina [7829749] (imputed)	N	survival time, colorectal cancer	http://www.ebi.ac.uk/efo/EFO_0000714, http://purl.obolibrary.org/obo/MONDO_0005575	GCST90102458	Genome-wide genotyping array
2013-02-19	23266556	Peters U	2012-12-21	Identification of Genetic Susceptibility Loci for Colorectal Tumors in a Genome-Wide Meta-analysis.	Colorectal cancer	12,696 European ancestry colorectal tumor cases, 15,113 European ancestry controls	958 European ancestry colorectal tumor cases, 909 European ancestry controls, up to 2,098 East Asian ancestry colorectal tumor cases, up to 5,749 East Asian ancestry controls	14q23.1	14	58722643	intergenic	LINC01500			ENSG00000258583			rs17094983-?	rs17094983	0	0	BAZ1A	295112	None	0	17094983	intron_variant	0	0.13	3e-06	5.522878745280337		1.13	[1.08-1.20]	Affymetrix, Illumina [2708280] (imputed)	N	colorectal cancer	http://purl.obolibrary.org/obo/MONDO_0005575	GCST001787	Genome-wide genotyping array
2018-08-21	29917119	Schmit SL	2018-06-16	Novel Common Genetic Susceptibility Loci for Colorectal Cancer.	Colorectal cancer	36,948 European ancestry cases, 30,864 European ancestry controls	12,952 European ancestry cases, 48,383 European ancestry controls, 8,580 East Asian ancestry cases, 13,050 East Asian ancestry controls, 1,611 Hispanic cases, 4,330 Hispanic controls, 1,894 African American cases, 4,703 African American controls	14q23.1	14	58722643	NR	LINC01500			ENSG00000258583			rs17094983-G	rs17094983	0	0	BAZ1A	295112	None	0	17094983	intron_variant	0	0.879	8e-10	9.096910013008056	(EA)	1.1111112	[1.08-1.15]	Affymetrix, Illumina [12931465] (imputed)	N	colorectal cancer	http://purl.obolibrary.org/obo/MONDO_0005575	GCST006131	Genome-wide genotyping array
2019-05-28	30510241	Huyghe JR	2018-12-03	Discovery of common and rare genetic risk variants for colorectal cancer.	Colorectal cancer or advanced adenoma	55,105 European ancestry cases, 3,026 East Asian ancestry cases, 65,079 European ancestry controls, 2,268 East Asian ancestry controls		14q23.1	14	58722643	NR	LINC01500			ENSG00000258583			rs17094983-G	rs17094983	0	0	BAZ1A	295112	None	0	17094983	intron_variant	0	0.8809	5e-11	10.301029995663981		1.09	[1.06-1.12]	Affymetrix, Illumina [16900397] (imputed)	N	colorectal cancer, colorectal adenoma	http://purl.obolibrary.org/obo/MONDO_0005575, http://www.ebi.ac.uk/efo/EFO_0005406	GCST007856	Genome-wide genotyping array
2023-03-10	36539618	Fernandez-Rozadilla C	2022-12-20	Deciphering colorectal cancer genetics through multi-omic analysis of 100,204 cases and 154,587 controls of European and east Asian ancestries.	Colorectal cancer	21,731 European ancestry cases, 47,444 European ancestry controls, 78,473 East Asian ancestry cases, 107,143 East Asian ancestry controls		14q23.1	14	58722643		LINC01500			ENSG00000258583			rs17094983-A	rs17094983	0	0	BAZ1A	295112	None	0	17094983	intron_variant	0	NR	2e-07	6.698970004336019		0.0636	[0.039-0.088] unit decrease	Affymetrix, Illumina [22200000] (imputed)	N	colorectal cancer	http://purl.obolibrary.org/obo/MONDO_0005575	GCST90129505	Genome-wide genotyping array
2022-10-18	36077729	Garcia-Etxebarria K	2022-08-29	Performance of the Use of Genetic Information to Assess the Risk of Colorectal Cancer in the Basque Population.	Colorectal cancer vs inflammatory bowel disease or controls	835 Basque ancestry cases, 1,432 Basque ancestry controls		14q23.1	14	58698991		LINC01500			ENSG00000258583			rs150840049-C	rs150840049	0	0	TIMM9	271460	None	0	150840049	intron_variant	0	0.025	3e-06	5.522878745280337		0.1	[0.1-0.3]	Illumina [5399981] (imputed)	N	colorectal cancer	http://purl.obolibrary.org/obo/MONDO_0005575	GCST90179124	Genome-wide genotyping array
2019-05-28	30510241	Huyghe JR	2018-12-03	Discovery of common and rare genetic risk variants for colorectal cancer.	Colorectal cancer or advanced adenoma	55,105 European ancestry cases, 3,026 East Asian ancestry cases, 65,079 European ancestry controls, 2,268 East Asian ancestry controls		14q22.2	14	53990513	BMP4	BMP4 - ATP5F1CP1	ENSG00000125378	ENSG00000224004		31752	588	rs7160450-T	rs7160450	0	0	None	33622	None	0	7160450	intergenic_variant	1	0.3778	4e-10	9.397940008672037		1.06	[1.04-1.08]	Affymetrix, Illumina [16900397] (imputed)	N	colorectal cancer, colorectal adenoma	http://purl.obolibrary.org/obo/MONDO_0005575, http://www.ebi.ac.uk/efo/EFO_0005406	GCST007856	Genome-wide genotyping array
2024-04-30	38538606	Harris BHL	2024-03-27	New role of fat-free mass in cancer risk linked with genetic predisposition.	Colorectal cancer	4,988 European ancestry cases, 310,272 European ancestry controls		14q22.2	14	54195653		ATP5F1CP1 - CDKN3	ENSG00000224004	ENSG00000100526		203658	201196	rs577125134-G	rs577125134	0	0	CDKN3	201354	None	0	577125134	intergenic_variant	1	NR	2e-06	5.698970004336019		2.02628	[1.19-2.87] unit increase	Affymetrix [18894319] (imputed)	N	colorectal cancer	http://purl.obolibrary.org/obo/MONDO_0005575	GCST90428118	Genome-wide genotyping array
2019-05-28	30510241	Huyghe JR	2018-12-03	Discovery of common and rare genetic risk variants for colorectal cancer.	Colorectal cancer or advanced adenoma	55,105 European ancestry cases, 3,026 East Asian ancestry cases, 65,079 European ancestry controls, 2,268 East Asian ancestry controls		14q22.2	14	53978439	BMP4	BMP4 - ATP5F1CP1	ENSG00000125378	ENSG00000224004		19678	12662	rs4901473-G	rs4901473	0	0	BMP4	21548	None	0	4901473	regulatory_region_variant	1	0.378	5e-10	9.301029995663981		1.06	[1.04-1.08]	Affymetrix, Illumina [16900397] (imputed)	N	colorectal cancer, colorectal adenoma	http://purl.obolibrary.org/obo/MONDO_0005575, http://www.ebi.ac.uk/efo/EFO_0005406	GCST007856	Genome-wide genotyping array
2023-03-10	36539618	Fernandez-Rozadilla C	2022-12-20	Deciphering colorectal cancer genetics through multi-omic analysis of 100,204 cases and 154,587 controls of European and east Asian ancestries.	Colorectal cancer	21,731 European ancestry cases, 47,444 European ancestry controls, 78,473 East Asian ancestry cases, 107,143 East Asian ancestry controls		14q22.2	14	53978439		BMP4 - ATP5F1CP1	ENSG00000125378	ENSG00000224004		19678	12662	rs4901473-A	rs4901473	0	0	BMP4	21548	None	0	4901473	regulatory_region_variant	1	NR	3e-10	9.522878745280337		0.0441	[0.03-0.058] unit decrease	Affymetrix, Illumina [22200000] (imputed)	N	colorectal cancer	http://purl.obolibrary.org/obo/MONDO_0005575	GCST90129505	Genome-wide genotyping array
2008-12-01	19011631	Houlston RS	2008-11-16	Meta-analysis of genome-wide association data identifies four new susceptibility loci for colorectal cancer.	Colorectal cancer	1,902 European ancestry cases, 1,929 European ancestry controls	18,284 European ancestry cases, 18,926 European ancestry controls	14q22.2	14	53944201	BMP4	LINC02331 - MIR5580	ENSG00000235269	ENSG00000266431		93319	4226	rs4444235-C	rs4444235	0	0	CDKN3	452806	None	0	4444235	intergenic_variant	1	0.46	8e-10	9.096910013008056		1.11	[1.08-1.15]	Illumina [up to 548586]	N	colorectal cancer	http://purl.obolibrary.org/obo/MONDO_0005575	GCST000270	Genome-wide genotyping array
2016-06-10	26151821	Schumacher FR	2015-07-07	Genome-wide association study of colorectal cancer identifies six new susceptibility loci.	Colorectal cancer	18,299 European ancestry cases, 19,656 European ancestry controls	4,725 East Asian ancestry cases, 9,969 East Asian ancestry controls	14q22.2	14	53944201	BMP4	LINC02331 - MIR5580	ENSG00000235269	ENSG00000266431		93319	4226	rs4444235-C	rs4444235	0	0	CDKN3	452806	None	0	4444235	intergenic_variant	1	0.49	5e-08	7.301029995663981		1.0869565	[1.06-1.12]	Affymetrix, Illumina [~ 2500000] (imputed)	N	colorectal cancer	http://purl.obolibrary.org/obo/MONDO_0005575	GCST003017	Genome-wide genotyping array
2018-08-21	29917119	Schmit SL	2018-06-16	Novel Common Genetic Susceptibility Loci for Colorectal Cancer.	Colorectal cancer	36,948 European ancestry cases, 30,864 European ancestry controls	12,952 European ancestry cases, 48,383 European ancestry controls, 8,580 East Asian ancestry cases, 13,050 East Asian ancestry controls, 1,611 Hispanic cases, 4,330 Hispanic controls, 1,894 African American cases, 4,703 African American controls	14q22.2	14	53944201	NR	LINC02331 - MIR5580	ENSG00000235269	ENSG00000266431		93319	4226	rs4444235-C	rs4444235	0	0	CDKN3	452806	None	0	4444235	intergenic_variant	1	0.493	1e-09	9.0	(EA)	1.0752687	[1.05-1.1]	Affymetrix, Illumina [12931465] (imputed)	N	colorectal cancer	http://purl.obolibrary.org/obo/MONDO_0005575	GCST006131	Genome-wide genotyping array
2022-04-06	34794066	Wills C	2021-11-15	A genome-wide search for determinants of survival in 1926 patients with advanced colorectal cancer with follow-up in over 22,000 patients.	Overall survival in advanced colorectal cancer	1,926 unknown and European ancestry individuals	22,639 unknown and European ancestry individuals	14q21.1	14	42475173		LRFN5 - YWHAQP1	ENSG00000165379	ENSG00000258934		570624	332205	rs7145600-T	rs7145600	0	0	FBXO33	3042740	None	0	7145600	intron_variant	1	NR	1e-05	5.0		0.79	[0.69-0.9]	Affymetrix [2900000] (imputed)	N	colorectal cancer, overall survival	http://purl.obolibrary.org/obo/MONDO_0005575, http://www.ebi.ac.uk/efo/EFO_0000638	GCST90101725	Genome-wide genotyping array
2024-04-30	38538606	Harris BHL	2024-03-27	New role of fat-free mass in cancer risk linked with genetic predisposition.	Colorectal cancer	4,988 European ancestry cases, 310,272 European ancestry controls		14q21.1	14	40091080		FBXO33 - LINC02315	ENSG00000165355	ENSG00000251363		658614	863613	rs556961383-C	rs556961383	0	0	FBXO33	658647	None	0	556961383	intron_variant	1	NR	1e-06	6.0		1.85037	[1.11-2.59] unit increase	Affymetrix [18894319] (imputed)	N	colorectal cancer	http://purl.obolibrary.org/obo/MONDO_0005575	GCST90428118	Genome-wide genotyping array
2018-07-12	28779025	Alberts R	2017-08-04	Genetic association analysis identifies variants associated with disease progression in primary sclerosing cholangitis.	Colorectal carcinoma in primary sclerosing cholangitis	127 European ancestry cases, 2,822 European ancestry controls		14q13.2	14	34894698	FAM177A1, LOC101927178, PPP2R3C	BAZ1A-AS1 - IGBP1P1	ENSG00000258738	ENSG00000226677		18239	44626	rs17102823-C	rs17102823	0	0	BAZ1A	19338	None	0	17102823	intergenic_variant	1	0.139	7e-07	6.154901959985743		2.29	[1.65-3.17]	Illumina [130422]	N	colorectal cancer	http://purl.obolibrary.org/obo/MONDO_0005575	GCST005856	Targeted genotyping array [ImmunoChip]
2023-08-18	36869385	Wang H	2023-03-03	Identification of specific susceptibility loci for the early-onset colorectal cancer.	Early onset colorectal cancer	1,490 European ancestry cases less than 50 years old, 19,951 European ancestry controls		14q13.2	14	35975414		BRMS1L - ILF2P2	ENSG00000100916	ENSG00000257720		43089	78783	rs10139477-G	rs10139477	0	0	RALGAPA1	166119	None	0	10139477	intron_variant	1	0.24	7e-06	5.154901959985743		1.22	[1.13-1.31]	NR [2446560] (imputed)	N	colorectal cancer	http://purl.obolibrary.org/obo/MONDO_0005575	GCST90271715	Genome-wide genotyping array
2016-10-06	26621817	Cheng TH	2015-12-01	Meta-analysis of genome-wide association studies identifies common susceptibility polymorphisms for colorectal and endometrial cancer near SH2B3 and TSHZ1.	Colorectal or endometrial cancer	5,725 European ancestry colorectal carcinoma cases, 2,212 European ancestry endometrial carcinoma cases, 13,396 European ancestry controls	4,330 European ancestry endometrial carcinoma cases, 26,849 European ancestry controls	14q13.1	14	33820232	NPAS3	NPAS3			ENSG00000151322			rs1952157-C	rs1952157	0	0	SRP54	1162760	None	0	1952157	intron_variant	0	0.69	6e-06	5.221848749616356	(opposite direction)	1.08	[1.05-1.12]	Illumina [up to 6000000] (imputed)	N	colorectal cancer, endometrial neoplasm	http://purl.obolibrary.org/obo/MONDO_0005575, http://www.ebi.ac.uk/efo/EFO_0004230	GCST003208	Genome-wide genotyping array
2024-04-30	38538606	Harris BHL	2024-03-27	New role of fat-free mass in cancer risk linked with genetic predisposition.	Colorectal cancer	4,988 European ancestry cases, 310,272 European ancestry controls		14q12	14	27239558		MIR4307HG - MIR3171HG	ENSG00000257612	ENSG00000258932		320964	19584	rs61973589-T	rs61973589	0	0	NOVA1	641525	None	0	61973589	intron_variant	1	NR	3e-06	5.522878745280337		0.740176	[0.43-1.05] unit decrease	Affymetrix [18894319] (imputed)	N	colorectal cancer	http://purl.obolibrary.org/obo/MONDO_0005575	GCST90428118	Genome-wide genotyping array
2023-03-10	36539618	Fernandez-Rozadilla C	2022-12-20	Deciphering colorectal cancer genetics through multi-omic analysis of 100,204 cases and 154,587 controls of European and east Asian ancestries.	Colorectal cancer	21,731 European ancestry cases, 47,444 European ancestry controls, 78,473 East Asian ancestry cases, 107,143 East Asian ancestry controls		13q34	13	109700504		LINC00399 - LINC00676	ENSG00000229792	ENSG00000234854		298863	27778	rs1078563-C	rs1078563	0	0	COL4A2	606780	None	0	1078563	intron_variant	1	NR	6e-09	8.221848749616356		0.0406	[0.027-0.054] unit decrease	Affymetrix, Illumina [22200000] (imputed)	N	colorectal cancer	http://purl.obolibrary.org/obo/MONDO_0005575	GCST90129505	Genome-wide genotyping array
2022-12-16	35512400	Tian Y	2022-05-05	Genome-Wide Interaction Analysis of Genetic Variants with Menopausal Hormone Therapy for Colorectal Cancer Risk.	Colorectal cancer x menopausal hormone therapy interaction (3df test)	11,519 European ancestry cases, 16,967 European ancestry controls		13q33.3	13	108182046		NALF1 - LIG4	ENSG00000204442	ENSG00000174405		314550	25393	rs61973941-?	rs61973941	0	0	ABHD13	36346	None	0	61973941	intergenic_variant	1	NR	4e-06	5.3979400086720375				NR [NR] (imputed)	N	colorectal cancer, hormone replacement therapy	http://purl.obolibrary.org/obo/MONDO_0005575, http://www.ebi.ac.uk/efo/EFO_0003961	GCST90243995	Genome-wide genotyping array
2021-10-20	34309201	Yu Y	2021-07-26	A comprehensive analysis of SNPs and CNVs identifies novel markers associated with disease outcomes in colorectal cancer.	Disease free survival in colorectal cancer	505 European ancestry individuals		13q33.1	13	102713356		METTL21C - CCDC168	ENSG00000139780	ENSG00000175820		18312	16011	rs9557921-?	rs9557921	0	0	METTL21C	9056	None	0	9557921	intergenic_variant	1	NR	5e-06	5.301029995663981				Illumina [4711309] (imputed)	N	disease free survival	http://www.ebi.ac.uk/efo/EFO_0000409	GCST90053837	Genome-wide genotyping array
2021-10-20	34309201	Yu Y	2021-07-26	A comprehensive analysis of SNPs and CNVs identifies novel markers associated with disease outcomes in colorectal cancer.	Disease free survival in colorectal cancer	505 European ancestry individuals		13q33.1	13	102711542		METTL21C - CCDC168	ENSG00000139780	ENSG00000175820		16498	17825	rs7335798-?	rs7335798	0	0	METTL21C	7242	None	0	7335798	intergenic_variant	1	NR	5e-06	5.301029995663981				Illumina [4711309] (imputed)	N	disease free survival	http://www.ebi.ac.uk/efo/EFO_0000409	GCST90053837	Genome-wide genotyping array
2021-10-20	34309201	Yu Y	2021-07-26	A comprehensive analysis of SNPs and CNVs identifies novel markers associated with disease outcomes in colorectal cancer.	Disease free survival in colorectal cancer	505 European ancestry individuals		13q33.1	13	102709940		METTL21C - CCDC168	ENSG00000139780	ENSG00000175820		14896	19427	rs7323315-?	rs7323315	0	0	METTL21C	5640	None	0	7323315	regulatory_region_variant	1	NR	5e-06	5.301029995663981				Illumina [4711309] (imputed)	N	disease free survival	http://www.ebi.ac.uk/efo/EFO_0000409	GCST90053837	Genome-wide genotyping array
2021-10-20	34309201	Yu Y	2021-07-26	A comprehensive analysis of SNPs and CNVs identifies novel markers associated with disease outcomes in colorectal cancer.	Disease free survival in colorectal cancer	505 European ancestry individuals		13q33.1	13	102712588		METTL21C - CCDC168	ENSG00000139780	ENSG00000175820		17544	16779	rs7319746-?	rs7319746	0	0	METTL21C	8288	None	0	7319746	intergenic_variant	1	NR	5e-06	5.301029995663981				Illumina [4711309] (imputed)	N	disease free survival	http://www.ebi.ac.uk/efo/EFO_0000409	GCST90053837	Genome-wide genotyping array
2021-10-20	34309201	Yu Y	2021-07-26	A comprehensive analysis of SNPs and CNVs identifies novel markers associated with disease outcomes in colorectal cancer.	Disease free survival in colorectal cancer	505 European ancestry individuals		13q33.1	13	102712440		METTL21C - CCDC168	ENSG00000139780	ENSG00000175820		17396	16927	rs7319093-?	rs7319093	0	0	METTL21C	8140	None	0	7319093	intergenic_variant	1	NR	5e-06	5.301029995663981				Illumina [4711309] (imputed)	N	disease free survival	http://www.ebi.ac.uk/efo/EFO_0000409	GCST90053837	Genome-wide genotyping array
2021-10-20	34309201	Yu Y	2021-07-26	A comprehensive analysis of SNPs and CNVs identifies novel markers associated with disease outcomes in colorectal cancer.	Disease free survival in colorectal cancer	505 European ancestry individuals		13q33.1	13	102713215		METTL21C - CCDC168	ENSG00000139780	ENSG00000175820		18171	16152	rs61965998-?	rs61965998	0	0	METTL21C	8915	None	0	61965998	intergenic_variant	1	NR	5e-06	5.301029995663981				Illumina [4711309] (imputed)	N	disease free survival	http://www.ebi.ac.uk/efo/EFO_0000409	GCST90053837	Genome-wide genotyping array
2024-04-30	38538606	Harris BHL	2024-03-27	New role of fat-free mass in cancer risk linked with genetic predisposition.	Colorectal cancer	4,988 European ancestry cases, 310,272 European ancestry controls		13q33.1	13	103619394		ATP6V1G1P7 - RPL7P45	ENSG00000230474	ENSG00000225823		174426	1194933	rs541910150-G	rs541910150	0	0	SLC10A2	552977	None	0	541910150	intergenic_variant	1	NR	5e-07	6.301029995663981		1.92199	[1.17-2.67] unit increase	Affymetrix [18894319] (imputed)	N	colorectal cancer	http://purl.obolibrary.org/obo/MONDO_0005575	GCST90428118	Genome-wide genotyping array
2024-04-30	38538606	Harris BHL	2024-03-27	New role of fat-free mass in cancer risk linked with genetic predisposition.	Colorectal cancer	4,988 European ancestry cases, 310,272 European ancestry controls		13q31.3	13	92961110		GPC5 - LINC00363	ENSG00000179399	ENSG00000232849		87428	71862	rs770661576-T	rs770661576	0	0	GPC6	255419	None	0	770661576	intergenic_variant	1	NR	2e-06	5.698970004336019		1.41232	[0.83-2] unit increase	Affymetrix [18894319] (imputed)	N	colorectal cancer	http://purl.obolibrary.org/obo/MONDO_0005575	GCST90428118	Genome-wide genotyping array
2022-04-06	34794066	Wills C	2021-11-15	A genome-wide search for determinants of survival in 1926 patients with advanced colorectal cancer with follow-up in over 22,000 patients.	Overall survival in advanced colorectal cancer	1,926 unknown and European ancestry individuals	22,639 unknown and European ancestry individuals	13q31.1	13	85589544		LINC00351 - SLITRK6	ENSG00000226317	ENSG00000184564		44974	203246	rs9594035-T	rs9594035	0	0	SLITRK1	1707070	None	0	9594035	regulatory_region_variant	1	NR	5e-06	5.301029995663981		0.82	[0.73-0.9]	Affymetrix [2900000] (imputed)	N	colorectal cancer, overall survival	http://purl.obolibrary.org/obo/MONDO_0005575, http://www.ebi.ac.uk/efo/EFO_0000638	GCST90101725	Genome-wide genotyping array
2019-05-28	30510241	Huyghe JR	2018-12-03	Discovery of common and rare genetic risk variants for colorectal cancer.	Colorectal cancer or advanced adenoma	55,105 European ancestry cases, 3,026 East Asian ancestry cases, 65,079 European ancestry controls, 2,268 East Asian ancestry controls		13q22.1	13	73217417	NR	RNU4-10P - RNY1P8	ENSG00000201253	ENSG00000206697		25750	9730	rs78341008-C	rs78341008	0	0	DIS3	435517	None	0	78341008	regulatory_region_variant	1	0.0692	3e-10	9.522878745280337		1.12	[1.08-1.16]	Affymetrix, Illumina [16900397] (imputed)	N	colorectal cancer, colorectal adenoma	http://purl.obolibrary.org/obo/MONDO_0005575, http://www.ebi.ac.uk/efo/EFO_0005406	GCST007856	Genome-wide genotyping array
2023-03-10	36539618	Fernandez-Rozadilla C	2022-12-20	Deciphering colorectal cancer genetics through multi-omic analysis of 100,204 cases and 154,587 controls of European and east Asian ancestries.	Colorectal cancer	21,731 European ancestry cases, 47,444 European ancestry controls, 78,473 East Asian ancestry cases, 107,143 East Asian ancestry controls		13q22.1	13	73217417		RNU4-10P - RNY1P8	ENSG00000201253	ENSG00000206697		25750	9730	rs78341008-C	rs78341008	0	0	DIS3	435517	None	0	78341008	regulatory_region_variant	1	NR	7e-14	13.154901959985743		0.1074	[0.079-0.135] unit increase	Affymetrix, Illumina [22200000] (imputed)	N	colorectal cancer	http://purl.obolibrary.org/obo/MONDO_0005575	GCST90129505	Genome-wide genotyping array
2022-02-01	34671089	Hikino K	2021-10-21	Genome-wide association study of colorectal polyps identified highly overlapping polygenic architecture with colorectal cancer.	Colorectal polyp and colorectal cancer (MTAG)	11,292 East Asian ancestry cases, 237,990 East Asian ancestry controls		13q22.1	13	73417325		LINC00393			ENSG00000224853			rs7316968-?	rs7316968	0	0	DIS3	635425	None	0	7316968	intron_variant	0	NR	5e-08	7.301029995663981	(Colorectal polyp)	1.07	[1.04-1.1]	Illumina [NR] (imputed)	N	polyp of large intestine, colorectal cancer	http://purl.obolibrary.org/obo/MONDO_0021392, http://purl.obolibrary.org/obo/MONDO_0005575	GCST90093303	Genome-wide genotyping array
2022-02-01	34671089	Hikino K	2021-10-21	Genome-wide association study of colorectal polyps identified highly overlapping polygenic architecture with colorectal cancer.	Colorectal polyp and colorectal cancer (MTAG)	11,292 East Asian ancestry cases, 237,990 East Asian ancestry controls		13q22.1	13	73417325		LINC00393			ENSG00000224853			rs7316968-?	rs7316968	0	0	DIS3	635425	None	0	7316968	intron_variant	0	NR	3e-08	7.522878745280337	(Colorectal cancer)	1.1	[1.06-1.14]	Illumina [NR] (imputed)	N	polyp of large intestine, colorectal cancer	http://purl.obolibrary.org/obo/MONDO_0021392, http://purl.obolibrary.org/obo/MONDO_0005575	GCST90093303	Genome-wide genotyping array
2019-05-28	30510241	Huyghe JR	2018-12-03	Discovery of common and rare genetic risk variants for colorectal cancer.	Colorectal cancer or advanced adenoma	55,105 European ancestry cases, 3,026 East Asian ancestry cases, 65,079 European ancestry controls, 2,268 East Asian ancestry controls		13q22.1	13	73423824	KLF5	LINC00393			ENSG00000224853			rs1924816-A	rs1924816	0	0	DIS3	641924	None	0	1924816	intron_variant	0	0.7737	6e-07	6.221848749616356		1.05	[1.03-1.08]	Affymetrix, Illumina [16900397] (imputed)	N	colorectal cancer, colorectal adenoma	http://purl.obolibrary.org/obo/MONDO_0005575, http://www.ebi.ac.uk/efo/EFO_0005406	GCST007856	Genome-wide genotyping array
2019-04-09	30529582	Lu Y	2018-12-06	Large-scale Genome-wide Association Study of East Asians Identifies Loci Associated With Risk for Colorectal Cancer.	Colorectal cancer	22,775 East Asian ancestry cases, 47,731 East Asian ancestry controls		13q22.1	13	73412491	KLF5, KLF12	MARK2P12 - LINC00393	ENSG00000229708	ENSG00000224853		4139	982	rs1886450-G	rs1886450	0	0	DIS3	630591	None	0	1886450	intergenic_variant	1	0.593	6e-12	11.221848749616356		1.09	[1.07-1.12]	Affymetrix, Illumina [up to 10700000] (imputed)	N	colorectal cancer	http://purl.obolibrary.org/obo/MONDO_0005575	GCST007552	Genome-wide genotyping array, Exome genotyping array
2023-03-10	36539618	Fernandez-Rozadilla C	2022-12-20	Deciphering colorectal cancer genetics through multi-omic analysis of 100,204 cases and 154,587 controls of European and east Asian ancestries.	Colorectal cancer	21,731 European ancestry cases, 47,444 European ancestry controls, 78,473 East Asian ancestry cases, 107,143 East Asian ancestry controls		13q22.1	13	73412491		MARK2P12 - LINC00393	ENSG00000229708	ENSG00000224853		4139	982	rs1886450-G	rs1886450	0	0	DIS3	630591	None	0	1886450	intergenic_variant	1	NR	2e-12	11.698970004336019		0.0484	[0.035-0.062] unit increase	Affymetrix, Illumina [22200000] (imputed)	N	colorectal cancer	http://purl.obolibrary.org/obo/MONDO_0005575	GCST90129505	Genome-wide genotyping array
2022-12-16	35512400	Tian Y	2022-05-05	Genome-Wide Interaction Analysis of Genetic Variants with Menopausal Hormone Therapy for Colorectal Cancer Risk.	Colorectal cancer x menopausal hormone therapy interaction (3df test)	11,519 European ancestry cases, 16,967 European ancestry controls		13q21.33	13	70983788		MTCL1P1 - LINC00348	ENSG00000226554	ENSG00000226846		59333	31254	rs35197036-?	rs35197036	0	0	KLHL1	875336	None	0	35197036	intergenic_variant	1	NR	2e-06	5.698970004336019				NR [NR] (imputed)	N	colorectal cancer, hormone replacement therapy	http://purl.obolibrary.org/obo/MONDO_0005575, http://www.ebi.ac.uk/efo/EFO_0003961	GCST90243995	Genome-wide genotyping array
2022-12-16	35512400	Tian Y	2022-05-05	Genome-Wide Interaction Analysis of Genetic Variants with Menopausal Hormone Therapy for Colorectal Cancer Risk.	Colorectal cancer x estrogen-progesterone hormone therapy interaction (2df test)	11,519 European ancestry cases, 16,967 European ancestry controls		13q21.33	13	70983788		MTCL1P1 - LINC00348	ENSG00000226554	ENSG00000226846		59333	31254	rs35197036-?	rs35197036	0	0	KLHL1	875336	None	0	35197036	intergenic_variant	1	NR	3e-06	5.522878745280337				NR [NR] (imputed)	N	colorectal cancer, hormone replacement therapy	http://purl.obolibrary.org/obo/MONDO_0005575, http://www.ebi.ac.uk/efo/EFO_0003961	GCST90244000	Genome-wide genotyping array
2024-04-30	38538606	Harris BHL	2024-03-27	New role of fat-free mass in cancer risk linked with genetic predisposition.	Colorectal cancer	4,988 European ancestry cases, 310,272 European ancestry controls		13q21.2	13	61365044		MIR3169 - PCDH20	ENSG00000266663	ENSG00000280165		165164	44641	rs549388967-A	rs549388967	0	0	DIAPH3	1201116	None	0	549388967	intergenic_variant	1	NR	9e-07	6.045757490560675		1.80294	[1.08-2.52] unit increase	Affymetrix [18894319] (imputed)	N	colorectal cancer	http://purl.obolibrary.org/obo/MONDO_0005575	GCST90428118	Genome-wide genotyping array
2024-04-30	38538606	Harris BHL	2024-03-27	New role of fat-free mass in cancer risk linked with genetic predisposition.	Colorectal cancer	4,988 European ancestry cases, 310,272 European ancestry controls		13q21.2	13	61187669		LINC00378 - MIR3169	ENSG00000225249	ENSG00000266663		10911	12129	rs183349631-A	rs183349631	0	0	DIAPH3	1023741	None	0	183349631	intergenic_variant	1	NR	3e-06	5.522878745280337		1.96291	[1.14-2.78] unit increase	Affymetrix [18894319] (imputed)	N	colorectal cancer	http://purl.obolibrary.org/obo/MONDO_0005575	GCST90428118	Genome-wide genotyping array
2019-03-28	30738427	Penney ME	2019-02-09	A genome-wide association study identifies single nucleotide polymorphisms associated with time-to-metastasis in colorectal cancer.	Metastasis in stage I-III microsatellite instability low/stable colorectal cancer (time to event)	379 European ancestry cases		13q14.2	13	47544647	NR	RN7SL700P - SUCLA2	ENSG00000244521	ENSG00000136143		85413	201089	rs9534678-A	rs9534678	0	0	NUDT15	493079	None	0	9534678	intergenic_variant	1	NR	6e-09	8.221848749616356	(Cox proportional hazards regression model)	133.6	[25.62-696.59]	Illumina [810622]	N	metastasis measurement, disease progression measurement	http://www.ebi.ac.uk/efo/EFO_0007675, http://www.ebi.ac.uk/efo/EFO_0008336	GCST007434	Genome-wide genotyping array
2014-11-07	24743840	Figueiredo JC	2014-04-17	Genome-wide diet-gene interaction analyses for risk of colorectal cancer.	Colorectal cancer (diet interaction)	9,287 European ancestry cases, 9,117 European ancestry controls		13q14.2	13	47795595	RPL27AP8, SUCLA2	SUCLA2			ENSG00000136143			rs7999699-?	rs7999699	0	0	NUDT15	242131	None	0	7999699	intron_variant	0	0.38-0.47	3e-06	5.522878745280337	(Fruit)	1.32	[1.18-1.47]	Affymetrix, Illumina [> 2700000] (imputed)	N	diet measurement, colorectal cancer	http://www.ebi.ac.uk/efo/EFO_0008111, http://purl.obolibrary.org/obo/MONDO_0005575	GCST002415	Genome-wide genotyping array
2016-01-30	25866641	Xu W	2015-03-19	A genome wide association study on Newfoundland colorectal cancer patients' survival outcomes.	Survival in microsatellite instability low/stable colorectal cancer	431 European ancestry cases		13q12.3	13	31124157	intergenic	WDR95P - HSPH1	ENSG00000231894	ENSG00000120694		8458	10816	rs912294-?	rs912294	0	0	B3GLCT	75818	None	0	912294	intergenic_variant	1	NR	5e-06	5.301029995663981	(disease-free survival)	1.67	[1.34-2.08]	Illumina [729737]	N	disease free survival, microsatellite instability measurement, colorectal cancer	http://www.ebi.ac.uk/efo/EFO_0000409, http://www.ebi.ac.uk/efo/EFO_0007054, http://purl.obolibrary.org/obo/MONDO_0005575	GCST002820	Genome-wide genotyping array
2021-10-04	33976257	Yusuf I	2021-05-11	Genetic risk factors for colorectal cancer in multiethnic Indonesians.	Colorectal cancer	89 Indonesian cases, 84 Indonesian controls		13q12.3	13	31507062	intergenic	B3GLCT - RXFP2	ENSG00000187676	ENSG00000133105		174786	232464	rs201447553-?	rs201447553	0	0	RXFP2	232464	None	0	201447553	intergenic_variant	1	NR	9e-06	5.045757490560675		10.746	[9.7-11.8]	Affymetrix [524765] (imputed)	N	colorectal cancer	http://purl.obolibrary.org/obo/MONDO_0005575	GCST012421	Genome-wide genotyping array
2023-03-10	36539618	Fernandez-Rozadilla C	2022-12-20	Deciphering colorectal cancer genetics through multi-omic analysis of 100,204 cases and 154,587 controls of European and east Asian ancestries.	Colorectal cancer	21,731 European ancestry cases, 47,444 European ancestry controls, 78,473 East Asian ancestry cases, 107,143 East Asian ancestry controls		13q12.13	13	26969056		FGFR1OP2P1 - RPS21P8	ENSG00000230256	ENSG00000223782		63195	8487	rs116964464-T	rs116964464	0	0	GPR12	208270	None	0	116964464	intron_variant	1	NR	5e-09	8.301029995663981		0.107795	[0.072-0.144] unit increase	Affymetrix, Illumina [22200000] (imputed)	N	colorectal cancer	http://purl.obolibrary.org/obo/MONDO_0005575	GCST90129505	Genome-wide genotyping array
2022-09-30	34391895	Kanai M	2021-08-12	Large-Scale Prospective Genome-Wide Association Study of Oxaliplatin in Stage II/III Colon Cancer and Neuropathy.	Time to recovery from peripheral sensory neuropathy in colon cancer	1,364 Japanese ancestry individuals		13q12.12	13	22983403		NUS1P2 - HMGA1P6	ENSG00000234685	ENSG00000233440		66880	150771	rs7338725-G	rs7338725	0	0	SGCG	177105	None	0	7338725	regulatory_region_variant	1	0.24	5e-07	6.301029995663981		1.33	[1.2-1.48]	Illumina [6412903] (imputed)	N	sensory peripheral neuropathy, remission	http://purl.obolibrary.org/obo/MONDO_0002321, http://www.ebi.ac.uk/efo/EFO_0009785	GCST90060087	Genome-wide genotyping array
2021-06-24	34062886	Nazarian A	2021-05-01	Genome-Wide Analysis of Sex Disparities in the Genetic Architecture of Lung and Colorectal Cancers.	Colorectal cancer	211 European ancestry female cases, 186 European ancestry male cases, 8,382 European ancestry female controls, 6,312 European ancestry male controls		13q12.11	13	19603453	MPHOSPH8	TPTE2-AS1 - MPHOSPH8	ENSG00000225316	ENSG00000196199		14850	30206	rs9579517-C	rs9579517	0	0	MPHOSPH8	30206	None	0	9579517	intergenic_variant	1	0.9	9e-06	5.045757490560675	(Male)	0.519	[0.39-0.65]	NR [up to 1668415] (imputed)	N	colorectal cancer	http://purl.obolibrary.org/obo/MONDO_0005575	GCST011973	Genome-wide genotyping array
2020-04-17	31826910	Lu Y	2019-12-11	Identification of novel loci and new risk variant in known loci for colorectal cancer risk in East Asians.	Colorectal cancer	23,572 East Asian ancestry cases, 48,700 East Asian ancestry controls	58,131 European ancestry cases, 67,347 European ancestry controls	12q24.21	12	114660289		Y_RNA - TBX3	ENSG00000201134	ENSG00000135111		2227	9966	rs9634162-A	rs9634162	0	0	TBX5	251847	None	0	9634162	intergenic_variant	1	NR	2e-10	9.698970004336019		1.05	[1.03-1.07]	Affymetrix, Illumina [up to 47000000] (imputed)	N	colorectal cancer	http://purl.obolibrary.org/obo/MONDO_0005575	GCST009869	Genome-wide genotyping array
2023-03-10	36539618	Fernandez-Rozadilla C	2022-12-20	Deciphering colorectal cancer genetics through multi-omic analysis of 100,204 cases and 154,587 controls of European and east Asian ancestries.	Colorectal cancer	21,731 European ancestry cases, 47,444 European ancestry controls, 78,473 East Asian ancestry cases, 107,143 East Asian ancestry controls		12q24.21	12	114660289		Y_RNA - TBX3	ENSG00000201134	ENSG00000135111		2227	9966	rs9634162-A	rs9634162	0	0	TBX5	251847	None	0	9634162	intergenic_variant	1	NR	1e-10	10.0		0.0428	[0.03-0.056] unit increase	Affymetrix, Illumina [22200000] (imputed)	N	colorectal cancer	http://purl.obolibrary.org/obo/MONDO_0005575	GCST90129505	Genome-wide genotyping array
2019-05-28	30510241	Huyghe JR	2018-12-03	Discovery of common and rare genetic risk variants for colorectal cancer.	Colorectal cancer or advanced adenoma	55,105 European ancestry cases, 3,026 East Asian ancestry cases, 65,079 European ancestry controls, 2,268 East Asian ancestry controls		12q24.21	12	114662909	TBX3, MED13L	Y_RNA - TBX3	ENSG00000201134	ENSG00000135111		4847	7346	rs1427760-C	rs1427760	0	0	TBX5	254467	None	0	1427760	regulatory_region_variant	1	0.5268	3e-07	6.522878745280337		1.05	[1.03-1.06]	Affymetrix, Illumina [16900397] (imputed)	N	colorectal cancer, colorectal adenoma	http://purl.obolibrary.org/obo/MONDO_0005575, http://www.ebi.ac.uk/efo/EFO_0005406	GCST007856	Genome-wide genotyping array
2017-02-03	27197191	Fehringer G	2016-04-20	Cross-Cancer Genome-Wide Analysis of Lung, Ovary, Breast, Prostate, and Colorectal Cancer Reveals Novel Pleiotropic Associations.	Cancer (pleiotropy)	5,020 European ancestry lung cancer cases, 3,718 European ancestry lung adenocarcinoma cases, 3,422 European ancestry lung squamous cell carcinoma cases, 15,414 European ancestry colorectal cancer cases, 10,809 European ancestry breast cancer cases, 4,939 European ancestry estrogen receptor negative breast cancer cases, 1,098 European ancestry ovarian cancer cases, 2,556 European ancestry serous …		12q24.12	12	111621753	Intergenic	ATXN2-AS - BRAP	ENSG00000258099	ENSG00000089234		21497	20393	rs11065979-T	rs11065979	0	0	ATXN2	22080	None	0	11065979	intergenic_variant	1	NR	5e-06	5.301029995663981	(subset analysis)			Affymetrix, Illumina [9916564] (imputed)	N	lung carcinoma, estrogen-receptor negative breast cancer, ovarian endometrioid carcinoma, colorectal cancer, prostate carcinoma, ovarian serous carcinoma, breast carcinoma, ovarian carcinoma, lung adenocarcinoma, squamous cell lung carcinoma	http://www.ebi.ac.uk/efo/EFO_0001071, http://www.ebi.ac.uk/efo/EFO_1000650, http://www.ebi.ac.uk/efo/EFO_1001515, http://purl.obolibrary.org/obo/MONDO_0005575, http://www.ebi.ac.uk/efo/EFO_0001663, http://www.ebi.ac.uk/efo/EFO_1001516, http://www.ebi.ac.uk/efo/EFO_0000305, http://www.ebi.ac.uk/efo/EFO_0001075, http://www.ebi.ac.uk/efo/EFO_0000571, http://www.ebi.ac.uk/efo/EFO_0000708	GCST003588	Genome-wide genotyping array
2022-12-16	35512400	Tian Y	2022-05-05	Genome-Wide Interaction Analysis of Genetic Variants with Menopausal Hormone Therapy for Colorectal Cancer Risk.	Colorectal cancer x menopausal hormone therapy interaction	11,519 European ancestry cases, 16,967 European ancestry controls		12q24.11	12	110933176		MYL2 - LINC01405	ENSG00000111245	ENSG00000185847		11733	1414	rs4766519-?	rs4766519	0	0	MYL2	11727	None	0	4766519	intergenic_variant	1	NR	2e-06	5.698970004336019				NR [NR] (imputed)	N	colorectal cancer, hormone replacement therapy	http://purl.obolibrary.org/obo/MONDO_0005575, http://www.ebi.ac.uk/efo/EFO_0003961	GCST90243993	Genome-wide genotyping array
2024-04-30	38538606	Harris BHL	2024-03-27	New role of fat-free mass in cancer risk linked with genetic predisposition.	Colorectal cancer	4,988 European ancestry cases, 310,272 European ancestry controls		12q24.11	12	108771308		Y_RNA - SSH1	ENSG00000201134	ENSG00000084112		32704	6883	rs17040938-A	rs17040938	0	0	DAO	108784	None	0	17040938	intergenic_variant	1	NR	8e-07	6.096910013008056		1.13119	[0.68-1.58] unit increase	Affymetrix [18894319] (imputed)	N	colorectal cancer	http://purl.obolibrary.org/obo/MONDO_0005575	GCST90428118	Genome-wide genotyping array
2022-12-16	35512400	Tian Y	2022-05-05	Genome-Wide Interaction Analysis of Genetic Variants with Menopausal Hormone Therapy for Colorectal Cancer Risk.	Colorectal cancer x menopausal hormone therapy interaction	11,519 European ancestry cases, 16,967 European ancestry controls		12q24.11	12	110969893		LINC01405 - CUX2	ENSG00000185847	ENSG00000111249		10800	64272	rs12425324-?	rs12425324	0	0	MYL2	48444	None	0	12425324	intergenic_variant	1	NR	6e-07	6.221848749616356				NR [NR] (imputed)	N	colorectal cancer, hormone replacement therapy	http://purl.obolibrary.org/obo/MONDO_0005575, http://www.ebi.ac.uk/efo/EFO_0003961	GCST90243993	Genome-wide genotyping array
2022-12-16	35512400	Tian Y	2022-05-05	Genome-Wide Interaction Analysis of Genetic Variants with Menopausal Hormone Therapy for Colorectal Cancer Risk.	Colorectal cancer x menopausal hormone therapy interaction (2df test)	11,519 European ancestry cases, 16,967 European ancestry controls		12q24.11	12	110969893		LINC01405 - CUX2	ENSG00000185847	ENSG00000111249		10800	64272	rs12425324-?	rs12425324	0	0	MYL2	48444	None	0	12425324	intergenic_variant	1	NR	2e-06	5.698970004336019				NR [NR] (imputed)	N	colorectal cancer, hormone replacement therapy	http://purl.obolibrary.org/obo/MONDO_0005575, http://www.ebi.ac.uk/efo/EFO_0003961	GCST90243994	Genome-wide genotyping array
2024-04-30	38538606	Harris BHL	2024-03-27	New role of fat-free mass in cancer risk linked with genetic predisposition.	Colorectal cancer	4,988 European ancestry cases, 310,272 European ancestry controls		12q23.1	12	98190851		MIR4303 - RNU4-41P	ENSG00000263890	ENSG00000201296		195403	227045	rs747585133-T	rs747585133	0	0	TMPO	324722	None	0	747585133	intron_variant	1	NR	8e-07	6.096910013008056		1.67984	[1.01-2.35] unit increase	Affymetrix [18894319] (imputed)	N	colorectal cancer	http://purl.obolibrary.org/obo/MONDO_0005575	GCST90428118	Genome-wide genotyping array
2024-04-30	38538606	Harris BHL	2024-03-27	New role of fat-free mass in cancer risk linked with genetic predisposition.	Colorectal cancer	4,988 European ancestry cases, 310,272 European ancestry controls		12q21.33	12	90244506		LINC02399 - LINC02392	ENSG00000257725	ENSG00000258183		294780	36388	rs533157364-C	rs533157364	0	0	ATP2B1	535140	None	0	533157364	intergenic_variant	1	NR	1e-06	6.0		0.946842	[0.56-1.33] unit increase	Affymetrix [18894319] (imputed)	N	colorectal cancer	http://purl.obolibrary.org/obo/MONDO_0005575	GCST90428118	Genome-wide genotyping array
2024-04-30	38538606	Harris BHL	2024-03-27	New role of fat-free mass in cancer risk linked with genetic predisposition.	Colorectal cancer	4,988 European ancestry cases, 310,272 European ancestry controls		12q21.33	12	90178245		LINC02399 - LINC02392	ENSG00000257725	ENSG00000258183		228519	102649	rs146549197-G	rs146549197	0	0	ATP2B1	468879	None	0	146549197	intergenic_variant	1	NR	4e-07	6.3979400086720375		0.999465	[0.61-1.38] unit increase	Affymetrix [18894319] (imputed)	N	colorectal cancer	http://purl.obolibrary.org/obo/MONDO_0005575	GCST90428118	Genome-wide genotyping array
2024-06-20	37965154	Jiang Y	2023-10-16	A cross-disorder study to identify causal relationships, shared genetic variants, and genes across 21 digestive disorders.	ICD10 C18, C19, C20: colorectal cancer	116,382 European ancestry cases, 213,325 European ancestry controls		12q21.31	12	83270580		RPL6P25 - SLC6A15	ENSG00000213270	ENSG00000072041		118390	1588911	rs74106363-?	rs74106363	0	0	CCDC59	911775	None	0	74106363	intergenic_variant	1	NR	3e-08	7.522878745280337		0.81	[0.75-0.87]	NR [8573123] (imputed)	N	colorectal carcinoma	http://www.ebi.ac.uk/efo/EFO_1001951	GCST90432151	Genome-wide genotyping array
2020-04-17	31826910	Lu Y	2019-12-11	Identification of novel loci and new risk variant in known loci for colorectal cancer risk in East Asians.	Colorectal cancer	23,572 East Asian ancestry cases, 48,700 East Asian ancestry controls	58,131 European ancestry cases, 67,347 European ancestry controls	12q21.2	12	79514963		SYT1 - NOP56P3	ENSG00000067715	ENSG00000257956		62955	43819	rs11114149-A	rs11114149	0	0	OTOGL	584574	None	0	11114149	regulatory_region_variant	1	0.6278	2e-06	5.698970004336019	(East Asian)	1.07	[1.04-1.10]	Affymetrix, Illumina [up to 47000000] (imputed)	N	colorectal cancer	http://purl.obolibrary.org/obo/MONDO_0005575	GCST009869	Genome-wide genotyping array
2023-03-10	36539618	Fernandez-Rozadilla C	2022-12-20	Deciphering colorectal cancer genetics through multi-omic analysis of 100,204 cases and 154,587 controls of European and east Asian ancestries.	Colorectal cancer	21,731 European ancestry cases, 47,444 European ancestry controls, 78,473 East Asian ancestry cases, 107,143 East Asian ancestry controls		12q21.1	12	71124549		PTPRR - TSPAN8	ENSG00000153233	ENSG00000127324		203811	536	rs11178634-T	rs11178634	0	0	PTPRR	203811	None	0	11178634	intergenic_variant	1	NR	1e-11	11.0		0.04482	[0.032-0.058] unit decrease	Affymetrix, Illumina [22200000] (imputed)	N	colorectal cancer	http://purl.obolibrary.org/obo/MONDO_0005575	GCST90129505	Genome-wide genotyping array
2019-06-27	31089142	Law PJ	2019-05-14	Association analyses identify 31 new risk loci for colorectal cancer susceptibility.	Colorectal cancer	31,197 European ancestry cases, 61,770 European ancestry controls		12q13.12	12	50823107	NR	ATF1 - RN7SL519P	ENSG00000123268	ENSG00000243075		1945	18391	rs11169572-C	rs11169572	0	0	TMPRSS12	19819	None	0	11169572	intergenic_variant	1	NR	6e-14	13.221848749616356		1.09	[1.06-1.11]	Affymetrix, Illumina [> 10000000] (imputed)	N	colorectal cancer	http://purl.obolibrary.org/obo/MONDO_0005575	GCST007992	Genome-wide genotyping array
2023-03-10	36539618	Fernandez-Rozadilla C	2022-12-20	Deciphering colorectal cancer genetics through multi-omic analysis of 100,204 cases and 154,587 controls of European and east Asian ancestries.	Colorectal cancer	21,731 European ancestry cases, 47,444 European ancestry controls, 78,473 East Asian ancestry cases, 107,143 East Asian ancestry controls		12q13.12	12	50823107		ATF1 - RN7SL519P	ENSG00000123268	ENSG00000243075		1945	18391	rs11169572-C	rs11169572	0	0	TMPRSS12	19819	None	0	11169572	intergenic_variant	1	NR	2e-31	30.69897000433602		0.0772	[0.064-0.09] unit increase	Affymetrix, Illumina [22200000] (imputed)	N	colorectal cancer	http://purl.obolibrary.org/obo/MONDO_0005575	GCST90129505	Genome-wide genotyping array
2022-04-25	34981446	Nazarian A	2022-01-03	Genome-wide analysis of genetic predisposition to common polygenic cancers.	Colorectal cancer	397 European ancestry cases, 14,694 European ancestry controls		12q13.11	12	47264453		PCED1B - PPIAP45	ENSG00000179715	ENSG00000258116		27791	77161	rs12300786-C	rs12300786	0	0	AMIGO2	184494	None	0	12300786	intron_variant	1	0.8	2e-06	5.698970004336019		1.674	[1.35-1.99]	Affymetrix, Illumina [2574310] (imputed)	N	colorectal cancer	http://purl.obolibrary.org/obo/MONDO_0005575	GCST90101895	Genome-wide genotyping array
2020-04-17	31826910	Lu Y	2019-12-11	Identification of novel loci and new risk variant in known loci for colorectal cancer risk in East Asians.	Colorectal cancer	23,572 East Asian ancestry cases, 48,700 East Asian ancestry controls	58,131 European ancestry cases, 67,347 European ancestry controls	12q12	12	42736822		LINC02450 - MRPS36P5	ENSG00000257114	ENSG00000257927		19702	317267	rs2730985-?	rs2730985	0	0	PRICKLE1	147076	None	0	2730985	intergenic_variant	1	0.63	1e-09	9.0	(East Asian)	1.0869565	[1.05-1.11]	Affymetrix, Illumina [up to 47000000] (imputed)	N	colorectal cancer	http://purl.obolibrary.org/obo/MONDO_0005575	GCST009869	Genome-wide genotyping array
2019-04-09	30529582	Lu Y	2018-12-06	Large-scale Genome-wide Association Study of East Asians Identifies Loci Associated With Risk for Colorectal Cancer.	Colorectal cancer	22,775 East Asian ancestry cases, 47,731 East Asian ancestry controls		12q12	12	42736822	PRICKLE1	LINC02450 - MRPS36P5	ENSG00000257114	ENSG00000257927		19702	317267	rs2730985-G	rs2730985	0	0	PRICKLE1	147076	None	0	2730985	intergenic_variant	1	0.629	1e-08	8.0		1.08	[1.05-1.11]	Affymetrix, Illumina [up to 10700000] (imputed)	N	colorectal cancer	http://purl.obolibrary.org/obo/MONDO_0005575	GCST007552	Genome-wide genotyping array, Exome genotyping array
2023-03-10	36539618	Fernandez-Rozadilla C	2022-12-20	Deciphering colorectal cancer genetics through multi-omic analysis of 100,204 cases and 154,587 controls of European and east Asian ancestries.	Colorectal cancer	21,731 European ancestry cases, 47,444 European ancestry controls, 78,473 East Asian ancestry cases, 107,143 East Asian ancestry controls		12q12	12	42736822		LINC02450 - MRPS36P5	ENSG00000257114	ENSG00000257927		19702	317267	rs2730985-G	rs2730985	0	0	PRICKLE1	147076	None	0	2730985	intergenic_variant	1	NR	1e-16	16.0		0.0532	[0.041-0.066] unit increase	Affymetrix, Illumina [22200000] (imputed)	N	colorectal cancer	http://purl.obolibrary.org/obo/MONDO_0005575	GCST90129505	Genome-wide genotyping array
2024-04-30	38538606	Harris BHL	2024-03-27	New role of fat-free mass in cancer risk linked with genetic predisposition.	Colorectal cancer	4,988 European ancestry cases, 310,272 European ancestry controls		12q12	12	42309105		PPHLN1			ENSG00000134283			rs192150741-A	rs192150741	0	0	PPHLN1	17062	None	0	192150741	intron_variant	0	NR	5e-08	7.301029995663981		1.05174	[0.67-1.43] unit increase	Affymetrix [18894319] (imputed)	N	colorectal cancer	http://purl.obolibrary.org/obo/MONDO_0005575	GCST90428118	Genome-wide genotyping array
2024-04-30	38538606	Harris BHL	2024-03-27	New role of fat-free mass in cancer risk linked with genetic predisposition.	Colorectal cancer	4,988 European ancestry cases, 310,272 European ancestry controls		12q12	12	42450307		PPHLN1			ENSG00000134283			rs191293203-A	rs191293203	0	0	ZCRB1	124213	None	0	191293203	intron_variant	0	NR	5e-07	6.301029995663981		0.870359	[0.53-1.21] unit increase	Affymetrix [18894319] (imputed)	N	colorectal cancer	http://purl.obolibrary.org/obo/MONDO_0005575	GCST90428118	Genome-wide genotyping array
2024-04-30	38538606	Harris BHL	2024-03-27	New role of fat-free mass in cancer risk linked with genetic predisposition.	Colorectal cancer	4,988 European ancestry cases, 310,272 European ancestry controls		12q12	12	42296926		PPHLN1			ENSG00000134283			rs182040016-C	rs182040016	0	0	PPHLN1	29241	None	0	182040016	intron_variant	0	NR	3e-07	6.522878745280337		0.974018	[0.6-1.35] unit increase	Affymetrix [18894319] (imputed)	N	colorectal cancer	http://purl.obolibrary.org/obo/MONDO_0005575	GCST90428118	Genome-wide genotyping array
2020-04-17	31826910	Lu Y	2019-12-11	Identification of novel loci and new risk variant in known loci for colorectal cancer risk in East Asians.	Colorectal cancer	23,572 East Asian ancestry cases, 48,700 East Asian ancestry controls	58,131 European ancestry cases, 67,347 European ancestry controls	12q12	12	42740389	PRICKLE1	LINC02450 - MRPS36P5	ENSG00000257114	ENSG00000257927		23269	313700	rs11610543-G	rs11610543	0	0	PRICKLE1	150643	None	0	11610543	intergenic_variant	1	NR	2e-09	8.698970004336019	(East Asian)	1.08	[1.06-1.11]	Affymetrix, Illumina [up to 47000000] (imputed)	N	colorectal cancer	http://purl.obolibrary.org/obo/MONDO_0005575	GCST009869	Genome-wide genotyping array
2019-05-28	30510241	Huyghe JR	2018-12-03	Discovery of common and rare genetic risk variants for colorectal cancer.	Colorectal cancer or advanced adenoma	55,105 European ancestry cases, 3,026 East Asian ancestry cases, 65,079 European ancestry controls, 2,268 East Asian ancestry controls		12q12	12	42740389	NR	LINC02450 - MRPS36P5	ENSG00000257114	ENSG00000257927		23269	313700	rs11610543-G	rs11610543	0	0	PRICKLE1	150643	None	0	11610543	intergenic_variant	1	0.5139	1e-09	9.0		1.05	[1.04-1.07]	Affymetrix, Illumina [16900397] (imputed)	N	colorectal cancer, colorectal adenoma	http://purl.obolibrary.org/obo/MONDO_0005575, http://www.ebi.ac.uk/efo/EFO_0005406	GCST007856	Genome-wide genotyping array
2019-06-27	31089142	Law PJ	2019-05-14	Association analyses identify 31 new risk loci for colorectal cancer susceptibility.	Colorectal cancer	31,197 European ancestry cases, 61,770 European ancestry controls		12p13.31	12	6302870	NR	ATP5MFP5 - PLEKHG6	ENSG00000256103	ENSG00000008323		32445	7566	rs10849438-G	rs10849438	0	0	PLEKHG6	7462	None	0	10849438	intergenic_variant	1	0.12	1e-10	10.0		1.12	[1.08-1.16]	Affymetrix, Illumina [> 10000000] (imputed)	N	colorectal cancer	http://purl.obolibrary.org/obo/MONDO_0005575	GCST007992	Genome-wide genotyping array
2023-03-10	36539618	Fernandez-Rozadilla C	2022-12-20	Deciphering colorectal cancer genetics through multi-omic analysis of 100,204 cases and 154,587 controls of European and east Asian ancestries.	Colorectal cancer	21,731 European ancestry cases, 47,444 European ancestry controls, 78,473 East Asian ancestry cases, 107,143 East Asian ancestry controls		12p13.31	12	6297878		ATP5MFP5 - PLEKHG6	ENSG00000256103	ENSG00000008323		27453	12558	rs10849434-C	rs10849434	0	0	PLEKHG6	12454	None	0	10849434	regulatory_region_variant	1	NR	5e-18	17.30102999566398		0.0615	[0.048-0.075] unit increase	Affymetrix, Illumina [22200000] (imputed)	N	colorectal cancer	http://purl.obolibrary.org/obo/MONDO_0005575	GCST90129505	Genome-wide genotyping array
2019-05-28	30510241	Huyghe JR	2018-12-03	Discovery of common and rare genetic risk variants for colorectal cancer.	Colorectal cancer or advanced adenoma	55,105 European ancestry cases, 3,026 East Asian ancestry cases, 65,079 European ancestry controls, 2,268 East Asian ancestry controls		12p13.31	12	6297738	PLEKHG6, CD9	ATP5MFP5 - PLEKHG6	ENSG00000256103	ENSG00000008323		27313	12698	rs10849433-C	rs10849433	0	0	PLEKHG6	12594	None	0	10849433	regulatory_region_variant	1	0.267	1e-08	8.0		1.06	[1.04-1.08]	Affymetrix, Illumina [16900397] (imputed)	N	colorectal cancer, colorectal adenoma	http://purl.obolibrary.org/obo/MONDO_0005575, http://www.ebi.ac.uk/efo/EFO_0005406	GCST007856	Genome-wide genotyping array
2022-12-16	35512400	Tian Y	2022-05-05	Genome-Wide Interaction Analysis of Genetic Variants with Menopausal Hormone Therapy for Colorectal Cancer Risk.	Colorectal cancer x menopausal hormone therapy interaction (3df test)	11,519 European ancestry cases, 16,967 European ancestry controls		12p13.1	12	13513632		GRIN2B			ENSG00000273079			rs1119995-?	rs1119995	0	0	GSG1	409965	None	0	1119995	intron_variant	0	NR	1e-06	6.0				NR [NR] (imputed)	N	colorectal cancer, hormone replacement therapy	http://purl.obolibrary.org/obo/MONDO_0005575, http://www.ebi.ac.uk/efo/EFO_0003961	GCST90243995	Genome-wide genotyping array
2016-01-27	25781442	Nan H	2015-03-17	Association of aspirin and NSAID use with risk of colorectal cancer according to genetic variants.	Colorectal cancer (aspirin and/or NSAID use interaction)	8,634 European ancestry cases, 8,553 European ancestry controls		12p12.3	12	17291799	MGST1, PIK3C2G	RPL7P40 - PSMC1P8	ENSG00000242991	ENSG00000256896		169339	91553	rs2965667-?	rs2965667	0	0	LMO3	681625	None	0	2965667	intergenic_variant	1	NR	5e-09	8.301029995663981				Affymetrix, Illumina [2700000] (imputed)	N	drug use measurement, aspirin use measurement, NSAID use measurement, colorectal cancer	http://www.ebi.ac.uk/efo/EFO_0007010, http://www.ebi.ac.uk/efo/EFO_0007013, http://www.ebi.ac.uk/efo/EFO_0007012, http://purl.obolibrary.org/obo/MONDO_0005575	GCST002816	Genome-wide genotyping array
2018-01-15	29228715	Hofer P	2017-10-09	Bayesian and frequentist analysis of an Austrian genome-wide association study of colorectal cancer and advanced adenomas.	Colorectal cancer	978 Austrian ancestry cases, 4,294 European ancestry controls		12p11.22	12	29797945	Intergenic	TMTC1 - LINC02386	ENSG00000133687	ENSG00000257756		13186	432834	rs302359-?	rs302359	0	0	TMTC1	13186	None	0	302359	regulatory_region_variant	1	NR	3e-06	5.522878745280337		2.471	[NR]	Affymetrix [492217] (imputed)	N	colorectal cancer	http://purl.obolibrary.org/obo/MONDO_0005575	GCST005149	Genome-wide genotyping array
2018-01-15	29228715	Hofer P	2017-10-09	Bayesian and frequentist analysis of an Austrian genome-wide association study of colorectal cancer and advanced adenomas.	Colorectal cancer	978 Austrian ancestry cases, 855 Austrian ancestry controls		12p11.21	12	30822535	Intergenic	CAPRIN2			ENSG00000110888			rs7134911-?	rs7134911	0	0	CAPRIN2	67584	None	0	7134911	intron_variant	0	NR	9e-06	5.045757490560675		1.3542795	[NR]	Affymetrix [492217] (imputed)	N	colorectal cancer	http://purl.obolibrary.org/obo/MONDO_0005575	GCST005152	Genome-wide genotyping array
2018-01-15	29228715	Hofer P	2017-10-09	Bayesian and frequentist analysis of an Austrian genome-wide association study of colorectal cancer and advanced adenomas.	Colorectal cancer	978 Austrian ancestry cases, 4,294 European ancestry controls		11q24.2	11	127775792	Intergenic	RN7SKP279 - DNAJB6P1	ENSG00000223315	ENSG00000254612		367644	165121	rs10790917-?	rs10790917	0	0	KIRREL3	774922	None	0	10790917	intergenic_variant	1	NR	2e-06	5.698970004336019		1.2884938	[NR]	Affymetrix [492217] (imputed)	N	colorectal cancer	http://purl.obolibrary.org/obo/MONDO_0005575	GCST005149	Genome-wide genotyping array
2018-01-15	29228715	Hofer P	2017-10-09	Bayesian and frequentist analysis of an Austrian genome-wide association study of colorectal cancer and advanced adenomas.	Colorectal cancer	978 Austrian ancestry colorectal cancer cases, 636 Austrian ancestry advanced colorectal adenoma cases, 4,294 European ancestry controls		11q24.1	11	123268252	Intergenic	CLMP - U8	ENSG00000166250	ENSG00000212144		73004	33138	rs7927484-?	rs7927484	0	0	CLMP	73004	None	0	7927484	regulatory_region_variant	1	NR	9e-06	5.045757490560675		1.287	[NR]	Affymetrix [492217] (imputed)	N	colorectal cancer	http://purl.obolibrary.org/obo/MONDO_0005575	GCST005150	Genome-wide genotyping array
2024-05-20	38664626	Schmit SL	2024-04-25	Germline genetic regulation of the colorectal tumor immune microenvironment.	T-cell receptor clonality in colorectal cancer	2,395 individuals	254 European ancestry individuals	11q24.1	11	122635339		GLULP3 - UBASH3B	ENSG00000254572	ENSG00000154127		20853	20383	rs142105062-T	rs142105062	0	0	UBASH3B	20383	None	0	142105062	intergenic_variant	1	0.01	1e-06	6.0		0.2	[0.1-0.38]	Affymetrix, Illumina [14548716] (imputed)	N	lymphocyte measurement	http://www.ebi.ac.uk/efo/EFO_0803546	GCST90301398	Genome-wide genotyping array
2024-04-30	38538606	Harris BHL	2024-03-27	New role of fat-free mass in cancer risk linked with genetic predisposition.	Colorectal cancer	4,988 European ancestry cases, 310,272 European ancestry controls		11q23.1	11	111343907		POU2AF3 - MIR4491	ENSG00000214290	ENSG00000264032		35172	3850	rs11213841-G	rs11213841	0	0	HOATZ	170871	None	0	11213841	intergenic_variant	1	NR	2e-07	6.698970004336019		0.105886	[0.066-0.146] unit increase	Affymetrix [18894319] (imputed)	N	colorectal cancer	http://purl.obolibrary.org/obo/MONDO_0005575	GCST90428118	Genome-wide genotyping array
2016-10-06	26621817	Cheng TH	2015-12-01	Meta-analysis of genome-wide association studies identifies common susceptibility polymorphisms for colorectal and endometrial cancer near SH2B3 and TSHZ1.	Colorectal or endometrial cancer	5,725 European ancestry colorectal carcinoma cases, 2,212 European ancestry endometrial carcinoma cases, 13,396 European ancestry controls	4,330 European ancestry endometrial carcinoma cases, 26,849 European ancestry controls	11q22.3	11	106436144	GUCY1A2	LINC02719 - GUCY1A2	ENSG00000254580	ENSG00000152402		304028	237875	rs1512436-?	rs1512436	0	0	KBTBD3	358797	None	0	1512436	intergenic_variant	1	0.447	1e-06	6.0	(same direction)	1.0752687	[1.05-1.11]	Illumina [up to 6000000] (imputed)	N	colorectal cancer, endometrial neoplasm	http://purl.obolibrary.org/obo/MONDO_0005575, http://www.ebi.ac.uk/efo/EFO_0004230	GCST003208	Genome-wide genotyping array
2017-02-03	27197191	Fehringer G	2016-04-20	Cross-Cancer Genome-Wide Analysis of Lung, Ovary, Breast, Prostate, and Colorectal Cancer Reveals Novel Pleiotropic Associations.	Cancer (pleiotropy)	5,020 European ancestry lung cancer cases, 3,718 European ancestry lung adenocarcinoma cases, 3,422 European ancestry lung squamous cell carcinoma cases, 15,414 European ancestry colorectal cancer cases, 10,809 European ancestry breast cancer cases, 4,939 European ancestry estrogen receptor negative breast cancer cases, 1,098 European ancestry ovarian cancer cases, 2,556 European ancestry serous …		11q22.3	11	103813371	Intergenic	DYNC2H1 - MIR4693	ENSG00000187240	ENSG00000264200		333508	36535	rs148883465-G	rs148883465	0	0	DCUN1D5	721211	None	0	148883465	intron_variant	1	NR	3e-08	7.522878745280337	(subset analysis)			Affymetrix, Illumina [9916564] (imputed)	N	lung carcinoma, estrogen-receptor negative breast cancer, ovarian endometrioid carcinoma, colorectal cancer, prostate carcinoma, ovarian serous carcinoma, breast carcinoma, ovarian carcinoma, lung adenocarcinoma, squamous cell lung carcinoma	http://www.ebi.ac.uk/efo/EFO_0001071, http://www.ebi.ac.uk/efo/EFO_1000650, http://www.ebi.ac.uk/efo/EFO_1001515, http://purl.obolibrary.org/obo/MONDO_0005575, http://www.ebi.ac.uk/efo/EFO_0001663, http://www.ebi.ac.uk/efo/EFO_1001516, http://www.ebi.ac.uk/efo/EFO_0000305, http://www.ebi.ac.uk/efo/EFO_0001075, http://www.ebi.ac.uk/efo/EFO_0000571, http://www.ebi.ac.uk/efo/EFO_0000708	GCST003588	Genome-wide genotyping array
2017-02-03	27197191	Fehringer G	2016-04-20	Cross-Cancer Genome-Wide Analysis of Lung, Ovary, Breast, Prostate, and Colorectal Cancer Reveals Novel Pleiotropic Associations.	Cancer (pleiotropy)	5,020 European ancestry lung cancer cases, 3,718 European ancestry lung adenocarcinoma cases, 3,422 European ancestry lung squamous cell carcinoma cases, 15,414 European ancestry colorectal cancer cases, 10,809 European ancestry breast cancer cases, 4,939 European ancestry estrogen receptor negative breast cancer cases, 1,098 European ancestry ovarian cancer cases, 2,556 European ancestry serous …		11q22.3	11	103745837	Intergenic	DYNC2H1 - MIR4693	ENSG00000187240	ENSG00000264200		265974	104069	rs141752671-G	rs141752671	0	0	DDI1	290803	None	0	141752671	intron_variant	1	NR	1e-07	7.0	(subset analysis)			Affymetrix, Illumina [9916564] (imputed)	N	lung carcinoma, estrogen-receptor negative breast cancer, ovarian endometrioid carcinoma, colorectal cancer, prostate carcinoma, ovarian serous carcinoma, breast carcinoma, ovarian carcinoma, lung adenocarcinoma, squamous cell lung carcinoma	http://www.ebi.ac.uk/efo/EFO_0001071, http://www.ebi.ac.uk/efo/EFO_1000650, http://www.ebi.ac.uk/efo/EFO_1001515, http://purl.obolibrary.org/obo/MONDO_0005575, http://www.ebi.ac.uk/efo/EFO_0001663, http://www.ebi.ac.uk/efo/EFO_1001516, http://www.ebi.ac.uk/efo/EFO_0000305, http://www.ebi.ac.uk/efo/EFO_0001075, http://www.ebi.ac.uk/efo/EFO_0000571, http://www.ebi.ac.uk/efo/EFO_0000708	GCST003588	Genome-wide genotyping array
2019-03-28	30738427	Penney ME	2019-02-09	A genome-wide association study identifies single nucleotide polymorphisms associated with time-to-metastasis in colorectal cancer.	Metastasis in stage I-III microsatellite instability low/stable colorectal cancer (time to event)	379 European ancestry cases		11q22.1	11	100559322	NR	CNTN5 - RN7SL222P	ENSG00000149972	ENSG00000242165		200437	82653	rs4754687-A	rs4754687	0	0	ARHGAP42	127966	None	0	4754687	intergenic_variant	1	NR	3e-08	7.522878745280337	(Recessive, Mixture cure model)	13.33	[5.34-33.28]	Illumina [810622]	N	metastasis measurement, disease progression measurement	http://www.ebi.ac.uk/efo/EFO_0007675, http://www.ebi.ac.uk/efo/EFO_0008336	GCST007434	Genome-wide genotyping array
2019-05-28	30510241	Huyghe JR	2018-12-03	Discovery of common and rare genetic risk variants for colorectal cancer.	Colorectal cancer or advanced adenoma	55,105 European ancestry cases, 3,026 East Asian ancestry cases, 65,079 European ancestry controls, 2,268 East Asian ancestry controls		11q22.1	11	101785666	NR	TRPC6			ENSG00000137672			rs2186607-T	rs2186607	0	0	CEP126	129344	None	0	2186607	intron_variant	0	0.5071	1e-09	9.0		1.05	[1.04-1.07]	Affymetrix, Illumina [16900397] (imputed)	N	colorectal cancer, colorectal adenoma	http://purl.obolibrary.org/obo/MONDO_0005575, http://www.ebi.ac.uk/efo/EFO_0005406	GCST007856	Genome-wide genotyping array
2023-03-10	36539618	Fernandez-Rozadilla C	2022-12-20	Deciphering colorectal cancer genetics through multi-omic analysis of 100,204 cases and 154,587 controls of European and east Asian ancestries.	Colorectal cancer	21,731 European ancestry cases, 47,444 European ancestry controls, 78,473 East Asian ancestry cases, 107,143 East Asian ancestry controls		11q22.1	11	101745280		TRPC6			ENSG00000137672			rs2155065-T	rs2155065	0	0	CEP126	161273	None	0	2155065	intron_variant	0	NR	3e-08	7.522878745280337		0.0383	[0.025-0.052] unit decrease	Affymetrix, Illumina [22200000] (imputed)	N	colorectal cancer	http://purl.obolibrary.org/obo/MONDO_0005575	GCST90129505	Genome-wide genotyping array
2021-12-14	34594039	Sakaue S	2021-09-30	A cross-population atlas of genetic associations for 220 human phenotypes.	Colorectal cancer	8,305 East Asian ancestry cases, 159,386 East Asian ancestry controls		11q22.1	11	100674103		PPIAP43 - ARHGAP42-AS1	ENSG00000255059	ENSG00000248027		7141	10059	rs184201123-T	rs184201123	0	0	ARHGAP42	13185	None	0	184201123	intergenic_variant	1	0.029696005	7e-09	8.154901959985743		0.31488594	[0.21-0.42] unit increase	Illumina [13428297] (imputed)	N	colorectal cancer	http://purl.obolibrary.org/obo/MONDO_0005575	GCST90018588	Genome-wide genotyping array
2021-12-14	34594039	Sakaue S	2021-09-30	A cross-population atlas of genetic associations for 220 human phenotypes.	Colorectal cancer	6,581 European ancestry cases, 463,421 European ancestry controls, 8,305 East Asian ancestry cases, 159,386 East Asian ancestry controls		11q22.1	11	100674103		PPIAP43 - ARHGAP42-AS1	ENSG00000255059	ENSG00000248027		7141	10059	rs184201123-T	rs184201123	0	0	ARHGAP42	13185	None	0	184201123	intergenic_variant	1	NR	7e-09	8.154901959985743		0.3149	[0.21-0.42] unit increase	Affymetrix, Illumina [25843452] (imputed)	N	colorectal cancer	http://purl.obolibrary.org/obo/MONDO_0005575	GCST90018808	Genome-wide genotyping array
2022-02-01	34671089	Hikino K	2021-10-21	Genome-wide association study of colorectal polyps identified highly overlapping polygenic architecture with colorectal cancer.	Colorectal polyp and colorectal cancer (MTAG)	11,292 East Asian ancestry cases, 237,990 East Asian ancestry controls		11q22.1	11	100525884		CNTN5 - RN7SL222P	ENSG00000149972	ENSG00000242165		166999	116091	rs141177865-?	rs141177865	0	0	ARHGAP42	161404	None	0	141177865	regulatory_region_variant	1	NR	2e-09	8.698970004336019	(Colorectal polyp)	1.28	[1.15-1.41]	Illumina [NR] (imputed)	N	polyp of large intestine, colorectal cancer	http://purl.obolibrary.org/obo/MONDO_0021392, http://purl.obolibrary.org/obo/MONDO_0005575	GCST90093303	Genome-wide genotyping array
2022-02-01	34671089	Hikino K	2021-10-21	Genome-wide association study of colorectal polyps identified highly overlapping polygenic architecture with colorectal cancer.	Colorectal polyp and colorectal cancer (MTAG)	11,292 East Asian ancestry cases, 237,990 East Asian ancestry controls		11q22.1	11	100525884		CNTN5 - RN7SL222P	ENSG00000149972	ENSG00000242165		166999	116091	rs141177865-?	rs141177865	0	0	ARHGAP42	161404	None	0	141177865	regulatory_region_variant	1	NR	1e-09	9.0	(Colorectal cancer)	1.39	[1.2-1.61]	Illumina [NR] (imputed)	N	polyp of large intestine, colorectal cancer	http://purl.obolibrary.org/obo/MONDO_0021392, http://purl.obolibrary.org/obo/MONDO_0005575	GCST90093303	Genome-wide genotyping array
2021-02-26	32514122	Ishigaki K	2020-06-08	Large-scale genome-wide association study in a Japanese population identifies novel susceptibility loci across different diseases.	Colorectal cancer	7,062 Japanese ancestry cases, 195,745 Japanese ancestry controls		11q22.1	11	100568503		CNTN5 - RN7SL222P	ENSG00000149972	ENSG00000242165		209618	73472	rs140989504-T	rs140989504	0	0	ARHGAP42	118785	None	0	140989504	intergenic_variant	1	0.028748356	2e-08	7.698970004336019		1.3655896	[1.224448851-1.522999458]	Illumina [8919992] (imputed)	N	colorectal cancer	http://purl.obolibrary.org/obo/MONDO_0005575	GCST90013697	Genome-wide genotyping array
2022-09-30	34391895	Kanai M	2021-08-12	Large-Scale Prospective Genome-Wide Association Study of Oxaliplatin in Stage II/III Colon Cancer and Neuropathy.	Time to colon cancer recurrence	1,364 Japanese ancestry individuals		11q21	11	94911592		AMOTL1 - ST13P11	ENSG00000166025	ENSG00000213368		34844	1455	rs149689009-A	rs149689009	0	0	KDM4D	62117	None	0	149689009	intron_variant	1	NR	8e-06	5.096910013008056		3.317	[1.959-5.616]	Illumina [6412903] (imputed)	N	disease recurrence, colon carcinoma	http://www.ebi.ac.uk/efo/EFO_0004952, http://www.ebi.ac.uk/efo/EFO_1001950	GCST90060090	Genome-wide genotyping array
2024-04-30	38538606	Harris BHL	2024-03-27	New role of fat-free mass in cancer risk linked with genetic predisposition.	Colorectal cancer	4,988 European ancestry cases, 310,272 European ancestry controls		11q21	11	94335958		IZUMO1R - GPR83	ENSG00000183560	ENSG00000123901		27812	41358	rs146812962-T	rs146812962	0	0	ANKRD49	158026	None	0	146812962	intergenic_variant	1	NR	4e-10	9.397940008672037		2.11827	[1.45-2.78] unit increase	Affymetrix [18894319] (imputed)	N	colorectal cancer	http://purl.obolibrary.org/obo/MONDO_0005575	GCST90428118	Genome-wide genotyping array
2024-04-30	38538606	Harris BHL	2024-03-27	New role of fat-free mass in cancer risk linked with genetic predisposition.	Colorectal cancer	4,988 European ancestry cases, 310,272 European ancestry controls		11q14.1	11	82761027		FAM181B - LINC02734	ENSG00000182103	ENSG00000255382		27163	20475	rs76050643-G	rs76050643	0	0	FAM181B	27163	None	0	76050643	intergenic_variant	1	NR	5e-07	6.301029995663981		1.40086	[0.85-1.95] unit increase	Affymetrix [18894319] (imputed)	N	colorectal cancer	http://purl.obolibrary.org/obo/MONDO_0005575	GCST90428118	Genome-wide genotyping array
2016-10-06	26621817	Cheng TH	2015-12-01	Meta-analysis of genome-wide association studies identifies common susceptibility polymorphisms for colorectal and endometrial cancer near SH2B3 and TSHZ1.	Colorectal or endometrial cancer	5,725 European ancestry colorectal carcinoma cases, 2,212 European ancestry endometrial carcinoma cases, 13,396 European ancestry controls		11q13.5	11	75537412	GDPD5	GDPD5 - SERPINH1	ENSG00000158555	ENSG00000149257		11471	24644	rs606460-G	rs606460	0	0	GDPD5	11471	None	0	606460	regulatory_region_variant	1	0.725	4e-06	5.3979400086720375	(opposite direction)	1.11	[1.06-1.17]	Illumina [up to 6000000] (imputed)	N	colorectal cancer, endometrial neoplasm	http://purl.obolibrary.org/obo/MONDO_0005575, http://www.ebi.ac.uk/efo/EFO_0004230	GCST003209	Genome-wide genotyping array
2019-05-28	30510241	Huyghe JR	2018-12-03	Discovery of common and rare genetic risk variants for colorectal cancer.	Colorectal cancer or advanced adenoma	55,105 European ancestry cases, 3,026 East Asian ancestry cases, 65,079 European ancestry controls, 2,268 East Asian ancestry controls		11q13.4	11	74568967	POLD3	POLD3			ENSG00000077514			rs7121958-G	rs7121958	0	0	POLD3	23615	None	0	7121958	intron_variant	0	0.5105	1e-20	20.0		1.08	[1.07-1.10]	Affymetrix, Illumina [16900397] (imputed)	N	colorectal cancer, colorectal adenoma	http://purl.obolibrary.org/obo/MONDO_0005575, http://www.ebi.ac.uk/efo/EFO_0005406	GCST007856	Genome-wide genotyping array
2017-02-03	27197191	Fehringer G	2016-04-20	Cross-Cancer Genome-Wide Analysis of Lung, Ovary, Breast, Prostate, and Colorectal Cancer Reveals Novel Pleiotropic Associations.	Cancer (pleiotropy)	5,020 European ancestry lung cancer cases, 3,718 European ancestry lung adenocarcinoma cases, 3,422 European ancestry lung squamous cell carcinoma cases, 15,414 European ancestry colorectal cancer cases, 10,809 European ancestry breast cancer cases, 4,939 European ancestry estrogen receptor negative breast cancer cases, 1,098 European ancestry ovarian cancer cases, 2,556 European ancestry serous …		11q13.3	11	69227030	Intergenic	SMIM38 - MYEOV	ENSG00000284713	ENSG00000172927		64590	67121	rs7931342-G	rs7931342	0	0	MYEOV	67125	None	0	7931342	intergenic_variant	1	NR	4e-14	13.397940008672037	(subset analysis)			Affymetrix, Illumina [9916564] (imputed)	N	lung carcinoma, estrogen-receptor negative breast cancer, ovarian endometrioid carcinoma, colorectal cancer, prostate carcinoma, ovarian serous carcinoma, breast carcinoma, ovarian carcinoma, lung adenocarcinoma, squamous cell lung carcinoma	http://www.ebi.ac.uk/efo/EFO_0001071, http://www.ebi.ac.uk/efo/EFO_1000650, http://www.ebi.ac.uk/efo/EFO_1001515, http://purl.obolibrary.org/obo/MONDO_0005575, http://www.ebi.ac.uk/efo/EFO_0001663, http://www.ebi.ac.uk/efo/EFO_1001516, http://www.ebi.ac.uk/efo/EFO_0000305, http://www.ebi.ac.uk/efo/EFO_0001075, http://www.ebi.ac.uk/efo/EFO_0000571, http://www.ebi.ac.uk/efo/EFO_0000708	GCST003588	Genome-wide genotyping array
2021-10-20	34309201	Yu Y	2021-07-26	A comprehensive analysis of SNPs and CNVs identifies novel markers associated with disease outcomes in colorectal cancer.	Disease free survival in colorectal cancer	505 European ancestry individuals		11q12.3	11	62894591		SLC3A2 - CHRM1	ENSG00000168003	ENSG00000168539		5711	14088	rs73487887-?	rs73487887	0	0	WDR74	52782	None	0	73487887	intergenic_variant	1	NR	5e-06	5.301029995663981				Illumina [4711309] (imputed)	N	disease free survival	http://www.ebi.ac.uk/efo/EFO_0000409	GCST90053837	Genome-wide genotyping array
2021-10-20	34309201	Yu Y	2021-07-26	A comprehensive analysis of SNPs and CNVs identifies novel markers associated with disease outcomes in colorectal cancer.	Disease free survival in colorectal cancer	505 European ancestry individuals		11q12.3	11	62900298		SLC3A2 - CHRM1	ENSG00000168003	ENSG00000168539		11418	8381	rs72931310-?	rs72931310	0	0	WDR74	58489	None	0	72931310	intergenic_variant	1	NR	5e-06	5.301029995663981				Illumina [4711309] (imputed)	N	disease free survival	http://www.ebi.ac.uk/efo/EFO_0000409	GCST90053837	Genome-wide genotyping array
2021-10-20	34309201	Yu Y	2021-07-26	A comprehensive analysis of SNPs and CNVs identifies novel markers associated with disease outcomes in colorectal cancer.	Disease free survival in colorectal cancer	505 European ancestry individuals		11q12.3	11	62896609		SLC3A2 - CHRM1	ENSG00000168003	ENSG00000168539		7729	12070	rs72929497-?	rs72929497	0	0	WDR74	54800	None	0	72929497	regulatory_region_variant	1	NR	5e-06	5.301029995663981				Illumina [4711309] (imputed)	N	disease free survival	http://www.ebi.ac.uk/efo/EFO_0000409	GCST90053837	Genome-wide genotyping array
2021-10-20	34309201	Yu Y	2021-07-26	A comprehensive analysis of SNPs and CNVs identifies novel markers associated with disease outcomes in colorectal cancer.	Disease free survival in colorectal cancer	505 European ancestry individuals		11q12.3	11	62894830		SLC3A2 - CHRM1	ENSG00000168003	ENSG00000168539		5950	13849	rs67487724-?	rs67487724	0	0	WDR74	53021	None	0	67487724	intergenic_variant	1	NR	5e-06	5.301029995663981				Illumina [4711309] (imputed)	N	disease free survival	http://www.ebi.ac.uk/efo/EFO_0000409	GCST90053837	Genome-wide genotyping array
2021-10-20	34309201	Yu Y	2021-07-26	A comprehensive analysis of SNPs and CNVs identifies novel markers associated with disease outcomes in colorectal cancer.	Disease free survival in colorectal cancer	505 European ancestry individuals		11q12.3	11	62900315		SLC3A2 - CHRM1	ENSG00000168003	ENSG00000168539		11435	8364	rs66896469-?	rs66896469	0	0	WDR74	58506	None	0	66896469	intergenic_variant	1	NR	5e-06	5.301029995663981				Illumina [4711309] (imputed)	N	disease free survival	http://www.ebi.ac.uk/efo/EFO_0000409	GCST90053837	Genome-wide genotyping array
2021-10-20	34309201	Yu Y	2021-07-26	A comprehensive analysis of SNPs and CNVs identifies novel markers associated with disease outcomes in colorectal cancer.	Disease free survival in colorectal cancer	505 European ancestry individuals		11q12.3	11	62894079		SLC3A2 - CHRM1	ENSG00000168003	ENSG00000168539		5199	14600	rs12295992-?	rs12295992	0	0	WDR74	52270	None	0	12295992	intergenic_variant	1	NR	5e-06	5.301029995663981				Illumina [4711309] (imputed)	N	disease free survival	http://www.ebi.ac.uk/efo/EFO_0000409	GCST90053837	Genome-wide genotyping array
2021-10-20	34309201	Yu Y	2021-07-26	A comprehensive analysis of SNPs and CNVs identifies novel markers associated with disease outcomes in colorectal cancer.	Disease free survival in colorectal cancer	505 European ancestry individuals		11q12.3	11	62896036		SLC3A2 - CHRM1	ENSG00000168003	ENSG00000168539		7156	12643	rs12279355-?	rs12279355	0	0	WDR74	54227	None	0	12279355	intergenic_variant	1	NR	5e-06	5.301029995663981				Illumina [4711309] (imputed)	N	disease free survival	http://www.ebi.ac.uk/efo/EFO_0000409	GCST90053837	Genome-wide genotyping array
2021-02-11	33338681	Chu H	2020-12-15	A prospective study of the associations among fine particulate matter, genetic variants, and the risk of colorectal cancer.	Colorectal cancer x fine particulate matter exposure levels interaction	590 European ancestry cases, 55 Black cases, 9 Hispanic cases, 28 Asian ancestry cases, 5 cases, 12,715 European ancestry controls, 1,153 Black controls, 37 Hispanic controls, 94 Asian ancestry controls, 15 controls		11q11	11	54880568	OR4A5	OR4A6P - TRIM48	ENSG00000255078	ENSG00000150244		154752	381587	rs10902298-T	rs10902298	0	0	OR4C46	276570	None	0	10902298	intergenic_variant	1	0.054	1e-10	10.0		1.23	[1.16-1.31]	Illumina [4085111] (imputed)	N	colorectal cancer, particulate matter air pollution measurement	http://purl.obolibrary.org/obo/MONDO_0005575, http://www.ebi.ac.uk/efo/EFO_0008255	GCST011108	Genome-wide genotyping array
2024-04-30	38538606	Harris BHL	2024-03-27	New role of fat-free mass in cancer risk linked with genetic predisposition.	Colorectal cancer	4,988 European ancestry cases, 310,272 European ancestry controls		11p15.4	11	11720449								chr11:11720449-T	rs1847237661	0	0	GALNT18	98444	None	0			1	NR	5e-07	6.301029995663981		2.05705	[1.25-2.86] unit increase	Affymetrix [18894319] (imputed)	N	colorectal cancer	http://purl.obolibrary.org/obo/MONDO_0005575	GCST90428118	Genome-wide genotyping array
2018-01-15	29228715	Hofer P	2017-10-09	Bayesian and frequentist analysis of an Austrian genome-wide association study of colorectal cancer and advanced adenomas.	Colorectal cancer	978 Austrian ancestry cases, 4,294 European ancestry controls		11p14.3	11	25990646	Intergenic	LINC02699 - ANO3	ENSG00000254456	ENSG00000134343		208629	198196	rs4086865-?	rs4086865	0	0	ANO3	198162	None	0	4086865	intergenic_variant	1	NR	7e-06	5.154901959985743		1.665	[NR]	Affymetrix [492217] (imputed)	N	colorectal cancer	http://purl.obolibrary.org/obo/MONDO_0005575	GCST005149	Genome-wide genotyping array
2016-01-30	25866641	Xu W	2015-03-19	A genome wide association study on Newfoundland colorectal cancer patients' survival outcomes.	Survival in rectal cancer	171 European ancestry cases		10q26.3	10	131698817	intergenic	TCERG1L - LINC01164	ENSG00000176769	ENSG00000189275		387096	73566	rs9419702-?	rs9419702	0	0	PPP2R2D	202191	None	0	9419702	intergenic_variant	1	NR	9e-06	5.045757490560675	(disease-free survival)	2.54	[1.68-3.83]	Illumina [729737]	N	disease free survival, rectum cancer	http://www.ebi.ac.uk/efo/EFO_0000409, http://www.ebi.ac.uk/efo/EFO_1000657	GCST002821	Genome-wide genotyping array
2021-06-24	34062886	Nazarian A	2021-05-01	Genome-Wide Analysis of Sex Disparities in the Genetic Architecture of Lung and Colorectal Cancers.	Colorectal cancer	211 European ancestry female cases, 186 European ancestry male cases, 8,382 European ancestry female controls, 6,312 European ancestry male controls		10q26.3	10	130452402	GLRX3	LINC02646			ENSG00000236303			rs307385-T	rs307385	0	0	C10orf143	341572	None	0	307385	intron_variant	0	0.23	2e-06	5.698970004336019	(Female)	1.684	[1.36-2.01]	NR [up to 1668415] (imputed)	N	colorectal cancer	http://purl.obolibrary.org/obo/MONDO_0005575	GCST011973	Genome-wide genotyping array
2024-04-30	38538606	Harris BHL	2024-03-27	New role of fat-free mass in cancer risk linked with genetic predisposition.	Colorectal cancer	4,988 European ancestry cases, 310,272 European ancestry controls		10q26.3	10	131458995		TCERG1L - LINC01164	ENSG00000176769	ENSG00000189275		147274	313388	rs116159189-T	rs116159189	0	0	TCERG1L	147274	None	0	116159189	intergenic_variant	1	NR	1e-06	6.0		1.52096	[0.9-2.14] unit increase	Affymetrix [18894319] (imputed)	N	colorectal cancer	http://purl.obolibrary.org/obo/MONDO_0005575	GCST90428118	Genome-wide genotyping array
2024-04-30	38538606	Harris BHL	2024-03-27	New role of fat-free mass in cancer risk linked with genetic predisposition.	Colorectal cancer	4,988 European ancestry cases, 310,272 European ancestry controls		10q26.2	10	128194749		LINC01163			ENSG00000280953			rs574495625-C	rs574495625	0	0	MKI67	68326	None	0	574495625	intron_variant	0	NR	1e-06	6.0		1.67474	[1-2.35] unit increase	Affymetrix [18894319] (imputed)	N	colorectal cancer	http://purl.obolibrary.org/obo/MONDO_0005575	GCST90428118	Genome-wide genotyping array
2024-04-30	38538606	Harris BHL	2024-03-27	New role of fat-free mass in cancer risk linked with genetic predisposition.	Colorectal cancer	4,988 European ancestry cases, 310,272 European ancestry controls		10q26.11	10	117766407		LINC02674 - RAB11FIP2	ENSG00000234952	ENSG00000107560		13078	238509	rs555334129-G	rs555334129	0	0	PDZD8	390967	None	0	555334129	intergenic_variant	1	NR	3e-06	5.522878745280337		1.4436	[0.84-2.05] unit increase	Affymetrix [18894319] (imputed)	N	colorectal cancer	http://purl.obolibrary.org/obo/MONDO_0005575	GCST90428118	Genome-wide genotyping array
2022-04-06	34794066	Wills C	2021-11-15	A genome-wide search for determinants of survival in 1926 patients with advanced colorectal cancer with follow-up in over 22,000 patients.	Overall survival in advanced colorectal cancer	1,926 unknown and European ancestry individuals	22,639 unknown and European ancestry individuals	10q25.1	10	109458147		RNU6-839P - PHB2P1	ENSG00000200217	ENSG00000232728		218401	69972	rs2050337-G	rs2050337	0	0	ADD3	538226	None	0	2050337	intergenic_variant	1	NR	9e-06	5.045757490560675		1.19	[1.11-1.26]	Affymetrix [2900000] (imputed)	N	colorectal cancer, overall survival	http://purl.obolibrary.org/obo/MONDO_0005575, http://www.ebi.ac.uk/efo/EFO_0000638	GCST90101725	Genome-wide genotyping array
2023-03-10	36539618	Fernandez-Rozadilla C	2022-12-20	Deciphering colorectal cancer genetics through multi-omic analysis of 100,204 cases and 154,587 controls of European and east Asian ancestries.	Colorectal cancer	21,731 European ancestry cases, 47,444 European ancestry controls, 78,473 East Asian ancestry cases, 107,143 East Asian ancestry controls		10q24.2	10	99584506		NKX2-3 - SLC25A28	ENSG00000119919	ENSG00000155287		47982	26013	rs35564340-A	rs35564340	0	0	ENTPD7	75003	None	0	35564340	regulatory_region_variant	1	NR	4e-28	27.397940008672037		0.0899	[0.074-0.106] unit increase	Affymetrix, Illumina [22200000] (imputed)	N	colorectal cancer	http://purl.obolibrary.org/obo/MONDO_0005575	GCST90129505	Genome-wide genotyping array
2019-06-27	31089142	Law PJ	2019-05-14	Association analyses identify 31 new risk loci for colorectal cancer susceptibility.	Colorectal cancer	31,197 European ancestry cases, 61,770 European ancestry controls		10q24.2	10	99586852	NR	NKX2-3 - SLC25A28	ENSG00000119919	ENSG00000155287		50328	23667	rs2193352-G	rs2193352	0	0	ENTPD7	72657	None	0	2193352	intergenic_variant	1	NR	2e-15	14.698970004336019		1.11	[1.08-1.14]	Affymetrix, Illumina [> 10000000] (imputed)	N	colorectal cancer	http://purl.obolibrary.org/obo/MONDO_0005575	GCST007992	Genome-wide genotyping array
2016-02-13	25990418	Al-Tassan NA	2015-05-20	A new GWAS and meta-analysis with 1000Genomes imputation identifies novel risk variants for colorectal cancer.	Colorectal cancer	7,577 European ancestry cases, 9,979 European ancestry controls		10q24.2	10	99591947	SLC25A28, NKX2-3	NKX2-3 - SLC25A28	ENSG00000119919	ENSG00000155287		55423	18572	rs11190164-G	rs11190164	0	0	ENTPD7	67562	None	0	11190164	intergenic_variant	1	0.29	8e-07	6.096910013008056		1.13	[NR]	Affymetrix, Illumina [~ 10000000] (imputed)	N	colorectal cancer	http://purl.obolibrary.org/obo/MONDO_0005575	GCST002919	Genome-wide genotyping array
2016-06-10	26151821	Schumacher FR	2015-07-07	Genome-wide association study of colorectal cancer identifies six new susceptibility loci.	Colorectal cancer	18,299 European ancestry cases, 19,656 European ancestry controls	4,725 East Asian ancestry cases, 9,969 East Asian ancestry controls	10q24.2	10	99591947	ENTPD7, COX15, CUTC, ABCC2, SLC25A28	NKX2-3 - SLC25A28	ENSG00000119919	ENSG00000155287		55423	18572	rs11190164-G	rs11190164	0	0	ENTPD7	67562	None	0	11190164	intergenic_variant	1	0.29	8e-07	6.096910013008056	(EA)	1.1	[1.05–1.14]	Affymetrix, Illumina [~ 2500000] (imputed)	N	colorectal cancer	http://purl.obolibrary.org/obo/MONDO_0005575	GCST003017	Genome-wide genotyping array
2016-06-10	26151821	Schumacher FR	2015-07-07	Genome-wide association study of colorectal cancer identifies six new susceptibility loci.	Colorectal cancer	18,299 European ancestry cases, 19,656 European ancestry controls	4,725 East Asian ancestry cases, 9,969 East Asian ancestry controls	10q24.2	10	99591947	ENTPD7, COX15, CUTC, ABCC2, SLC25A28	NKX2-3 - SLC25A28	ENSG00000119919	ENSG00000155287		55423	18572	rs11190164-G	rs11190164	0	0	ENTPD7	67562	None	0	11190164	intergenic_variant	1	0.29	4e-08	7.3979400086720375		1.09	[1.06-1.12]	Affymetrix, Illumina [~ 2500000] (imputed)	N	colorectal cancer	http://purl.obolibrary.org/obo/MONDO_0005575	GCST003017	Genome-wide genotyping array
2019-05-28	30510241	Huyghe JR	2018-12-03	Discovery of common and rare genetic risk variants for colorectal cancer.	Colorectal cancer or advanced adenoma	55,105 European ancestry cases, 3,026 East Asian ancestry cases, 65,079 European ancestry controls, 2,268 East Asian ancestry controls		10q24.2	10	99591947	SnoU13, COX15, CNNM1, WNT8B, NKX2-3	NKX2-3 - SLC25A28	ENSG00000119919	ENSG00000155287		55423	18572	rs11190164-G	rs11190164	0	0	ENTPD7	67562	None	0	11190164	intergenic_variant	1	0.2626	7e-15	14.154901959985743		1.08	[1.06-1.10]	Affymetrix, Illumina [16900397] (imputed)	N	colorectal cancer, colorectal adenoma	http://purl.obolibrary.org/obo/MONDO_0005575, http://www.ebi.ac.uk/efo/EFO_0005406	GCST007856	Genome-wide genotyping array
2019-05-28	30510241	Huyghe JR	2018-12-03	Discovery of common and rare genetic risk variants for colorectal cancer.	Colorectal cancer or advanced adenoma	55,105 European ancestry cases, 3,026 East Asian ancestry cases, 65,079 European ancestry controls, 2,268 East Asian ancestry controls		10q24.2	10	99555409	SnoU13, COX15, CNNM1, WNT8B, NKX2-3	NKX2-3 - SLC25A28	ENSG00000119919	ENSG00000155287		18885	55110	rs10786560-G	rs10786560	0	0	ENTPD7	104100	None	0	10786560	regulatory_region_variant	1	0.762	4e-06	5.3979400086720375	(conditioned on lead SNPs in LD)	1.05	[1.03-1.08]	Affymetrix, Illumina [16900397] (imputed)	N	colorectal cancer, colorectal adenoma	http://purl.obolibrary.org/obo/MONDO_0005575, http://www.ebi.ac.uk/efo/EFO_0005406	GCST007856	Genome-wide genotyping array
2014-11-08	24737748	Whiffin N	2014-04-15	Identification of susceptibility loci for colorectal cancer in a genome-wide meta-analysis.	Colorectal cancer	5,626 European ancestry cases, 7,817 European ancestry controls	14,037 European ancestry cases, 15,937 European ancestry controls	10q24.2	10	99585609	SLC25A28, ABCC2, MRP2, NKX2-3	NKX2-3 - SLC25A28	ENSG00000119919	ENSG00000155287		49085	24910	rs1035209-T	rs1035209	0	0	ENTPD7	73900	None	0	1035209	intergenic_variant	1	0.195	5e-11	10.301029995663981		1.12	[1.08-1.16]	Illumina [NR] (imputed)	N	colorectal cancer	http://purl.obolibrary.org/obo/MONDO_0005575	GCST002411	Genome-wide genotyping array
2018-08-21	29917119	Schmit SL	2018-06-16	Novel Common Genetic Susceptibility Loci for Colorectal Cancer.	Colorectal cancer	36,948 European ancestry cases, 30,864 European ancestry controls	12,952 European ancestry cases, 48,383 European ancestry controls, 8,580 East Asian ancestry cases, 13,050 East Asian ancestry controls, 1,611 Hispanic cases, 4,330 Hispanic controls, 1,894 African American cases, 4,703 African American controls	10q24.2	10	99585609	NR	NKX2-3 - SLC25A28	ENSG00000119919	ENSG00000155287		49085	24910	rs1035209-T	rs1035209	0	0	ENTPD7	73900	None	0	1035209	intergenic_variant	1	0.195	1e-08	8.0	(EA)	1.09	[1.06-1.12]	Affymetrix, Illumina [12931465] (imputed)	N	colorectal cancer	http://purl.obolibrary.org/obo/MONDO_0005575	GCST006131	Genome-wide genotyping array
2024-04-30	38538606	Harris BHL	2024-03-27	New role of fat-free mass in cancer risk linked with genetic predisposition.	Colorectal cancer	4,988 European ancestry cases, 310,272 European ancestry controls		10q23.31	10	90091324		LINC01374			ENSG00000280560			rs765429954-T	rs765429954	0	0	PANK1	446082	None	0	765429954	intron_variant	0	NR	9e-08	7.045757490560675		2.0165	[1.28-2.75] unit increase	Affymetrix [18894319] (imputed)	N	colorectal cancer	http://purl.obolibrary.org/obo/MONDO_0005575	GCST90428118	Genome-wide genotyping array
2021-08-13	33632709	Huyghe JR	2021-02-25	Genetic architectures of proximal and distal colorectal cancer are partly distinct.	Distal/Left-sided colorectal cancer	30,588 European ancestry cases, 64,159 European ancestry controls		10q23.31	10	89814867	PANK1, KIF20B	MTND5P42 - LINC00865	ENSG00000283578	ENSG00000232229		27760	14616	rs7071258-A	rs7071258	0	0	PANK1	169625	None	0	7071258	intergenic_variant	1	0.216	8e-09	8.096910013008056		1.08	[1.05-1.11]	Affymetrix, Illumina [11947015] (imputed)	N	colorectal cancer	http://purl.obolibrary.org/obo/MONDO_0005575	GCST012202	Genome-wide genotyping array
2021-08-13	33632709	Huyghe JR	2021-02-25	Genetic architectures of proximal and distal colorectal cancer are partly distinct.	Distal colorectal cancer	14,376 European ancestry cases, 64,159 European ancestry controls		10q23.31	10	89814867	PANK1, KIF20B	MTND5P42 - LINC00865	ENSG00000283578	ENSG00000232229		27760	14616	rs7071258-A	rs7071258	0	0	PANK1	169625	None	0	7071258	intergenic_variant	1	0.2156	1e-06	6.0		1.08	[1.05-1.12]	Affymetrix, Illumina [11353757] (imputed)	N	colorectal cancer	http://purl.obolibrary.org/obo/MONDO_0005575	GCST012205	Genome-wide genotyping array
2023-03-10	36539618	Fernandez-Rozadilla C	2022-12-20	Deciphering colorectal cancer genetics through multi-omic analysis of 100,204 cases and 154,587 controls of European and east Asian ancestries.	Colorectal cancer	21,731 European ancestry cases, 47,444 European ancestry controls, 78,473 East Asian ancestry cases, 107,143 East Asian ancestry controls		10q23.31	10	89814867		MTND5P42 - LINC00865	ENSG00000283578	ENSG00000232229		27760	14616	rs7071258-A	rs7071258	0	0	PANK1	169625	None	0	7071258	intergenic_variant	1	NR	3e-06	5.522878745280337		0.0418	[0.024-0.059] unit increase	Affymetrix, Illumina [22200000] (imputed)	N	colorectal cancer	http://purl.obolibrary.org/obo/MONDO_0005575	GCST90129505	Genome-wide genotyping array
2018-01-15	29228715	Hofer P	2017-10-09	Bayesian and frequentist analysis of an Austrian genome-wide association study of colorectal cancer and advanced adenomas.	Colorectal cancer	978 Austrian ancestry colorectal cancer cases, 636 Austrian ancestry advanced colorectal adenoma cases, 4,294 European ancestry controls		10q23.1	10	81288281	Intergenic	RPA2P2 - NRG3	ENSG00000226466	ENSG00000185737		150946	586913	rs11812485-?	rs11812485	0	0	NRG3	586913	None	0	11812485	intergenic_variant	1	NR	8e-06	5.096910013008056		1.6273394	[NR]	Affymetrix [492217] (imputed)	N	colorectal cancer	http://purl.obolibrary.org/obo/MONDO_0005575	GCST005150	Genome-wide genotyping array
2020-04-17	31826910	Lu Y	2019-12-11	Identification of novel loci and new risk variant in known loci for colorectal cancer risk in East Asians.	Colorectal cancer	23,572 East Asian ancestry cases, 48,700 East Asian ancestry controls	58,131 European ancestry cases, 67,347 European ancestry controls	10q22.1	10	72024267		CHST3 - SPOCK2	ENSG00000122863	ENSG00000107742		10709	34767	rs1245518-C	rs1245518	0	0	PSAP	173016	None	0	1245518	intergenic_variant	1	0.5577	9e-06	5.045757490560675	(East Asian)	1.06	[1.04-1.09]	Affymetrix, Illumina [up to 47000000] (imputed)	N	colorectal cancer	http://purl.obolibrary.org/obo/MONDO_0005575	GCST009869	Genome-wide genotyping array
2019-05-28	30510241	Huyghe JR	2018-12-03	Discovery of common and rare genetic risk variants for colorectal cancer.	Colorectal cancer or advanced adenoma	55,105 European ancestry cases, 3,026 East Asian ancestry cases, 65,079 European ancestry controls, 2,268 East Asian ancestry controls		10q11.23	10	50888694	A1CF, PRKG1	A1CF - MIX23P2	ENSG00000148584	ENSG00000236944		3019	74299	rs10821907-C	rs10821907	0	0	A1CF	3067	None	0	10821907	intergenic_variant	1	0.8276	5e-10	9.301029995663981		1.08	[1.05-1.10]	Affymetrix, Illumina [16900397] (imputed)	N	colorectal cancer, colorectal adenoma	http://purl.obolibrary.org/obo/MONDO_0005575, http://www.ebi.ac.uk/efo/EFO_0005406	GCST007856	Genome-wide genotyping array
2024-04-30	38538606	Harris BHL	2024-03-27	New role of fat-free mass in cancer risk linked with genetic predisposition.	Colorectal cancer	4,988 European ancestry cases, 310,272 European ancestry controls		10q11.23	10	50889433		A1CF - MIX23P2	ENSG00000148584	ENSG00000236944		3758	73560	rs10761587-C	rs10761587	0	0	A1CF	3806	None	0	10761587	intergenic_variant	1	NR	6e-07	6.221848749616356		0.173862	[0.11-0.24] unit decrease	Affymetrix [18894319] (imputed)	N	colorectal cancer	http://purl.obolibrary.org/obo/MONDO_0005575	GCST90428118	Genome-wide genotyping array
2024-04-30	38538606	Harris BHL	2024-03-27	New role of fat-free mass in cancer risk linked with genetic predisposition.	Colorectal cancer	4,988 European ancestry cases, 310,272 European ancestry controls		10q11.21	10	43986659		LINC00841 - LINC03089	ENSG00000233395	ENSG00000237590		5557	272943	rs762222497-A	rs762222497	0	0	ZNF32	337778	None	0	762222497	intergenic_variant	1	NR	3e-06	5.522878745280337		1.53848	[0.9-2.18] unit increase	Affymetrix [18894319] (imputed)	N	colorectal cancer	http://purl.obolibrary.org/obo/MONDO_0005575	GCST90428118	Genome-wide genotyping array
2016-01-30	25866641	Xu W	2015-03-19	A genome wide association study on Newfoundland colorectal cancer patients' survival outcomes.	Survival in rectal cancer	171 European ancestry cases		10p15.3	10	791467	intergenic	DIP2C - LARP4B	ENSG00000151240	ENSG00000107929		101799	15466	rs1555895-?	rs1555895	0	0	DIP2C	101799	None	0	1555895	intergenic_variant	1	NR	3e-06	5.522878745280337	(overall survival)	2.94	[1.85-4.55]	Illumina [729737]	N	rectum cancer, overall survival	http://www.ebi.ac.uk/efo/EFO_1000657, http://www.ebi.ac.uk/efo/EFO_0000638	GCST002821	Genome-wide genotyping array
2018-05-18	29471430	Tanikawa C	2018-02-17	GWAS Identifies Two Novel Colorectal Cancer Loci at 16q24.1 and 20q13.12.	Colorectal cancer	6,692 Japanese ancestry cases, 27,178 Japanese ancestry controls	3,713 Japanese ancestry cases, 7,333 Japanese ancestry controls	10p14	10	8676041	NR	RNA5SP299 - LINC02676	ENSG00000212505	ENSG00000234752		19210	221948	rs9733843-A	rs9733843	0	0	KIN	888048	None	0	9733843	intergenic_variant	1	NR	1e-14	14.0		1.142	[1.104-1.181]	Illumina [6774630] (imputed)	N	colorectal cancer	http://purl.obolibrary.org/obo/MONDO_0005575	GCST005591	Genome-wide genotyping array
2021-02-26	32514122	Ishigaki K	2020-06-08	Large-scale genome-wide association study in a Japanese population identifies novel susceptibility loci across different diseases.	Colorectal cancer	7,062 Japanese ancestry cases, 195,745 Japanese ancestry controls		10p14	10	8676041		RNA5SP299 - LINC02676	ENSG00000212505	ENSG00000234752		19210	221948	rs9733843-G	rs9733843	0	0	KIN	888048	None	0	9733843	intergenic_variant	1	0.383615307	1e-14	14.0		0.8701625	[0.840056322-0.901347604]	Illumina [8919992] (imputed)	N	colorectal cancer	http://purl.obolibrary.org/obo/MONDO_0005575	GCST90013697	Genome-wide genotyping array
2017-10-05	28869801	Takahashi Y	2017-09-04	Japanese genome-wide association study identifies a significant colorectal cancer susceptibility locus at chromosome 10p14.	Colorectal cancer	529 Japanese ancestry cases, 521 Japanese ancestry controls	1,269 Japanese ancestry cases, 2,104 Japanese ancestry controls	10p14	10	8689292	GATA3, CUGBP2	RNA5SP299 - LINC02676	ENSG00000212505	ENSG00000234752		32461	208697	rs7912831-?	rs7912831	0	0	KIN	901299	None	0	7912831	intergenic_variant	1	NR	9e-08	7.045757490560675		1.27	[1.16-1.39]	Affymetrix [280972]	N	colorectal cancer	http://purl.obolibrary.org/obo/MONDO_0005575	GCST004839	Genome-wide genotyping array
2020-04-17	31826910	Lu Y	2019-12-11	Identification of novel loci and new risk variant in known loci for colorectal cancer risk in East Asians.	Colorectal cancer	23,572 East Asian ancestry cases, 48,700 East Asian ancestry controls	58,131 European ancestry cases, 67,347 European ancestry controls	10p14	10	8692798		RNA5SP299 - LINC02676	ENSG00000212505	ENSG00000234752		35967	205191	rs7894531-?	rs7894531	0	0	KIN	904805	None	0	7894531	intergenic_variant	1	0.64	3e-28	27.522878745280337	(East Asian)	1.1627907	[1.12-1.19]	Affymetrix, Illumina [up to 47000000] (imputed)	N	colorectal cancer	http://purl.obolibrary.org/obo/MONDO_0005575	GCST009869	Genome-wide genotyping array
2021-12-14	34594039	Sakaue S	2021-09-30	A cross-population atlas of genetic associations for 220 human phenotypes.	Colorectal cancer	8,305 East Asian ancestry cases, 159,386 East Asian ancestry controls		10p14	10	8692798		RNA5SP299 - LINC02676	ENSG00000212505	ENSG00000234752		35967	205191	rs7894531-A	rs7894531	0	0	KIN	904805	None	0	7894531	intergenic_variant	1	0.379058067	3e-17	16.522878745280337		0.14465919	[0.11-0.18] unit decrease	Illumina [13428297] (imputed)	N	colorectal cancer	http://purl.obolibrary.org/obo/MONDO_0005575	GCST90018588	Genome-wide genotyping array
2019-06-27	31089142	Law PJ	2019-05-14	Association analyses identify 31 new risk loci for colorectal cancer susceptibility.	Colorectal cancer	31,197 European ancestry cases, 61,770 European ancestry controls		10p14	10	8692798	NR	RNA5SP299 - LINC02676	ENSG00000212505	ENSG00000234752		35967	205191	rs7894531-G	rs7894531	0	0	KIN	904805	None	0	7894531	intergenic_variant	1	NR	4e-24	23.397940008672037		1.13	[1.10-1.15]	Affymetrix, Illumina [> 10000000] (imputed)	N	colorectal cancer	http://purl.obolibrary.org/obo/MONDO_0005575	GCST007992	Genome-wide genotyping array
2021-12-14	34594039	Sakaue S	2021-09-30	A cross-population atlas of genetic associations for 220 human phenotypes.	Colorectal cancer	6,581 European ancestry cases, 463,421 European ancestry controls, 8,305 East Asian ancestry cases, 159,386 East Asian ancestry controls		10p14	10	8696322		RNA5SP299 - LINC02676	ENSG00000212505	ENSG00000234752		39491	201667	rs72777082-A	rs72777082	0	0	KIN	908329	None	0	72777082	intergenic_variant	1	NR	7e-23	22.154901959985743		0.1257	[0.1-0.15] unit decrease	Affymetrix, Illumina [25843452] (imputed)	N	colorectal cancer	http://purl.obolibrary.org/obo/MONDO_0005575	GCST90018808	Genome-wide genotyping array
2022-02-01	34671089	Hikino K	2021-10-21	Genome-wide association study of colorectal polyps identified highly overlapping polygenic architecture with colorectal cancer.	Colorectal cancer	6,845 East Asian ancestry cases, 80,764 East Asian ancestry controls		10p14	10	8693781		RNA5SP299 - LINC02676	ENSG00000212505	ENSG00000234752		36950	204208	rs12358150-?	rs12358150	0	0	KIN	905788	None	0	12358150	intergenic_variant	1	NR	1e-13	13.0		0.87	[0.84-0.9]	Illumina [NR] (imputed)	N	colorectal cancer	http://purl.obolibrary.org/obo/MONDO_0005575	GCST90093302	Genome-wide genotyping array
2022-02-01	34671089	Hikino K	2021-10-21	Genome-wide association study of colorectal polyps identified highly overlapping polygenic architecture with colorectal cancer.	Colorectal polyp and colorectal cancer (MTAG)	11,292 East Asian ancestry cases, 237,990 East Asian ancestry controls		10p14	10	8693781		RNA5SP299 - LINC02676	ENSG00000212505	ENSG00000234752		36950	204208	rs12358150-?	rs12358150	0	0	KIN	905788	None	0	12358150	intergenic_variant	1	NR	1e-13	13.0	(Colorectal polyp)	0.91	[0.89-0.93]	Illumina [NR] (imputed)	N	polyp of large intestine, colorectal cancer	http://purl.obolibrary.org/obo/MONDO_0021392, http://purl.obolibrary.org/obo/MONDO_0005575	GCST90093303	Genome-wide genotyping array
2019-05-28	30510241	Huyghe JR	2018-12-03	Discovery of common and rare genetic risk variants for colorectal cancer.	Colorectal cancer or advanced adenoma	55,105 European ancestry cases, 3,026 East Asian ancestry cases, 65,079 European ancestry controls, 2,268 East Asian ancestry controls		10p14	10	8621912	GATA3	CHCHD3P1 - RNA5SP299	ENSG00000236420	ENSG00000212505		1304	34804	rs12217641-C	rs12217641	0	0	KIN	833919	None	0	12217641	intergenic_variant	1	0.6981	8e-06	5.096910013008056	(conditioned on lead SNPs in LD)	1.05	[1.03-1.07]	Affymetrix, Illumina [16900397] (imputed)	N	colorectal cancer, colorectal adenoma	http://purl.obolibrary.org/obo/MONDO_0005575, http://www.ebi.ac.uk/efo/EFO_0005406	GCST007856	Genome-wide genotyping array
2018-05-18	29471430	Tanikawa C	2018-02-17	GWAS Identifies Two Novel Colorectal Cancer Loci at 16q24.1 and 20q13.12.	Colorectal cancer	6,692 Japanese ancestry cases, 27,178 Japanese ancestry controls	3,713 Japanese ancestry cases, 7,333 Japanese ancestry controls	10p14	10	8697617	LOC338591	RNA5SP299 - LINC02676	ENSG00000212505	ENSG00000234752		40786	200372	rs11255841-T	rs11255841	0	0	KIN	909624	None	0	11255841	intergenic_variant	1	0.614	2e-14	13.698970004336019		1.17	[1.123-1.219]	Illumina [6774630] (imputed)	N	colorectal cancer	http://purl.obolibrary.org/obo/MONDO_0005575	GCST005591	Genome-wide genotyping array
2014-11-08	24737748	Whiffin N	2014-04-15	Identification of susceptibility loci for colorectal cancer in a genome-wide meta-analysis.	Colorectal cancer	5,626 European ancestry cases, 7,817 European ancestry controls	14,037 European ancestry cases, 15,937 European ancestry controls	10p14	10	8697617	GATA3	RNA5SP299 - LINC02676	ENSG00000212505	ENSG00000234752		40786	200372	rs11255841-T	rs11255841	0	0	KIN	909624	None	0	11255841	intergenic_variant	1	0.68	7e-11	10.154901959985743		1.19	[NR]	Illumina [NR] (imputed)	N	colorectal cancer	http://purl.obolibrary.org/obo/MONDO_0005575	GCST002411	Genome-wide genotyping array
2016-02-13	25990418	Al-Tassan NA	2015-05-20	A new GWAS and meta-analysis with 1000Genomes imputation identifies novel risk variants for colorectal cancer.	Colorectal cancer	7,577 European ancestry cases, 9,979 European ancestry controls		10p14	10	8697617	GATA3	RNA5SP299 - LINC02676	ENSG00000212505	ENSG00000234752		40786	200372	rs11255841-T	rs11255841	0	0	KIN	909624	None	0	11255841	intergenic_variant	1	0.68	4e-13	12.397940008672037		1.18	[NR]	Affymetrix, Illumina [~ 10000000] (imputed)	N	colorectal cancer	http://purl.obolibrary.org/obo/MONDO_0005575	GCST002919	Genome-wide genotyping array
2018-08-21	29917119	Schmit SL	2018-06-16	Novel Common Genetic Susceptibility Loci for Colorectal Cancer.	Colorectal cancer	36,948 European ancestry cases, 30,864 European ancestry controls	12,952 European ancestry cases, 48,383 European ancestry controls, 8,580 East Asian ancestry cases, 13,050 East Asian ancestry controls, 1,611 Hispanic cases, 4,330 Hispanic controls, 1,894 African American cases, 4,703 African American controls	10p14	10	8697617	NR	RNA5SP299 - LINC02676	ENSG00000212505	ENSG00000234752		40786	200372	rs11255841-T	rs11255841	0	0	KIN	909624	None	0	11255841	intergenic_variant	1	0.691	3e-12	11.522878745280337	(EA)	1.098901	[1.06-1.12]	Affymetrix, Illumina [12931465] (imputed)	N	colorectal cancer	http://purl.obolibrary.org/obo/MONDO_0005575	GCST006131	Genome-wide genotyping array
2019-05-28	30510241	Huyghe JR	2018-12-03	Discovery of common and rare genetic risk variants for colorectal cancer.	Colorectal cancer or advanced adenoma	55,105 European ancestry cases, 3,026 East Asian ancestry cases, 65,079 European ancestry controls, 2,268 East Asian ancestry controls		10p14	10	8697617	GATA3	RNA5SP299 - LINC02676	ENSG00000212505	ENSG00000234752		40786	200372	rs11255841-T	rs11255841	0	0	KIN	909624	None	0	11255841	intergenic_variant	1	0.703	2e-21	20.69897000433602		1.09	[1.07-1.12]	Affymetrix, Illumina [16900397] (imputed)	N	colorectal cancer, colorectal adenoma	http://purl.obolibrary.org/obo/MONDO_0005575, http://www.ebi.ac.uk/efo/EFO_0005406	GCST007856	Genome-wide genotyping array
2023-03-10	36539618	Fernandez-Rozadilla C	2022-12-20	Deciphering colorectal cancer genetics through multi-omic analysis of 100,204 cases and 154,587 controls of European and east Asian ancestries.	Colorectal cancer	21,731 European ancestry cases, 47,444 European ancestry controls, 78,473 East Asian ancestry cases, 107,143 East Asian ancestry controls		10p14	10	8697617		RNA5SP299 - LINC02676	ENSG00000212505	ENSG00000234752		40786	200372	rs11255841-A	rs11255841	0	0	KIN	909624	None	0	11255841	intergenic_variant	1	NR	3e-58	57.52287874528034		0.1114	[0.098-0.125] unit decrease	Affymetrix, Illumina [22200000] (imputed)	N	colorectal cancer	http://purl.obolibrary.org/obo/MONDO_0005575	GCST90129505	Genome-wide genotyping array
2023-03-30	36777999	Nam K	2022-10-05	Genome-wide study on 72,298 individuals in Korean biobank data for 76 traits.	Colon cancer	251,000 East Asian ancestry individuals		10p14	10	8734761								chr10:8734761-?	rs1832477370	0	0	GATA3	659563	None	0			1	NR	1e-16	16.0		0.14681	[0.11-0.18] unit decrease	NR [6907490] (imputed)	N	colon carcinoma	http://www.ebi.ac.uk/efo/EFO_1001950	GCST90255471	Genome-wide genotyping array
2016-10-06	26621817	Cheng TH	2015-12-01	Meta-analysis of genome-wide association studies identifies common susceptibility polymorphisms for colorectal and endometrial cancer near SH2B3 and TSHZ1.	Colorectal or endometrial cancer	5,725 European ancestry colorectal carcinoma cases, 2,212 European ancestry endometrial carcinoma cases, 13,396 European ancestry controls		10p12.31	10	19031157	ARL5B	AIFM1P1 - MALRD1	ENSG00000225509	ENSG00000204740		292526	17644	rs76225372-A	rs76225372	0	0	MALRD1	15770	None	0	76225372	intergenic_variant	1	0.912	2e-07	6.698970004336019	(same direction)	1.21	[1.13-1.31]	Illumina [up to 6000000] (imputed)	N	colorectal cancer, endometrial neoplasm	http://purl.obolibrary.org/obo/MONDO_0005575, http://www.ebi.ac.uk/efo/EFO_0004230	GCST003209	Genome-wide genotyping array
2022-10-18	36077729	Garcia-Etxebarria K	2022-08-29	Performance of the Use of Genetic Information to Assess the Risk of Colorectal Cancer in the Basque Population.	Colorectal cancer vs inflammatory bowel disease	835 Basque ancestry cases, 492 Basque ancestry controls		10p12.1	10	27395731		TRIAP1P1 - PTCHD3	ENSG00000237956	ENSG00000182077		17369	1390	rs988874-A	rs988874	0	0	RAB18	108573	None	0	988874	intergenic_variant	1	0.174	2e-06	5.698970004336019		0.5	[0.3-0.6]	Illumina [5399981] (imputed)	N	colorectal cancer, inflammatory bowel disease	http://purl.obolibrary.org/obo/MONDO_0005575, http://www.ebi.ac.uk/efo/EFO_0003767	GCST90179123	Genome-wide genotyping array
[truncated: 1,201 more rows]

## Sheet: Table S1
Chromosomal Band	Enriched GO Term	Category	Description	Gene Ratio	Background Ratio	Adjusted P-Value	Gene ID
[truncated: 207 more rows]

[truncated: 6 more sheets: Table S2, Table S3, Table S4, Table S5, Table S6, Figure S1]
